# Supplementary material for: Dichlorido(2-{[2-(piperazin-4-ium-1-yl)eth­yl]imino­meth­yl}phenolate)cadmium(II)
Source: Acta Crystallogr Sect E Struct Rep Online. 2010 Aug 18;66(Pt 9):m1131. doi: 10.1107/S1600536810032563 (PMC3007917; doi:10.1107/S1600536810032563)
Supplement: Supplementary file 2 [file e-66-m1131-Isup2.hkl]

# 
# h,k,l, Fc-squared, Fo-squared, sigma(Fo-squared) and status flag 
# 
data_I
_shelx_title ' 2 in Pbca' 
_shelx_refln_list_code          4 
_shelx_F_calc_maximum      367.63 
_exptl_crystal_F_000      1664.00 
_reflns_d_resolution_high  0.7697 
 
loop_ 
 _symmetry_equiv_pos_as_xyz 
 'x, y, z' 
 '-x+1/2, -y, z+1/2' 
 '-x, y+1/2, -z+1/2' 
 'x+1/2, -y+1/2, -z' 
 '-x, -y, -z' 
 'x-1/2, y, -z-1/2' 
 'x, -y-1/2, z-1/2' 
 '-x-1/2, y-1/2, z' 
 
_cell_length_a    14.7512 
_cell_length_b    13.1406 
_cell_length_c    16.6188 
_cell_angle_alpha  90.000 
_cell_angle_beta   90.000 
_cell_angle_gamma  90.000 
 
_shelx_F_squared_multiplier     1.000 
 
loop_ 
 _refln_index_h 
 _refln_index_k 
 _refln_index_l 
 _refln_F_squared_calc 
 _refln_F_squared_meas 
 _refln_F_squared_sigma 
 _refln_observed_status 
   2   0   0    65040.36    61702.73   1552.10 o 
   4   0   0    72279.36    73286.83   3119.43 o 
   6   0   0    97860.84    95365.89   2091.36 o 
   8   0   0    35331.03    36071.25    799.02 o 
  10   0   0    12688.04    13053.77    301.42 o 
  12   0   0     8308.47     7744.94    330.92 o 
  14   0   0      281.14      240.58     31.59 o 
  16   0   0      457.61      458.46     60.69 o 
  18   0   0     1984.69     2038.04    121.75 o 
   2   1   0     3186.27     2992.40    109.28 o 
   4   1   0    36403.48    39239.12    862.59 o 
   6   1   0     5040.35     5240.12     88.22 o 
   8   1   0     2286.97     2337.29     45.46 o 
  10   1   0     1789.74     1902.21     43.87 o 
  12   1   0      645.78      650.93     28.54 o 
  14   1   0     4127.53     3925.60    139.68 o 
  16   1   0      304.08      346.08     37.15 o 
  18   1   0      533.70      478.56     46.49 o 
   0   2   0    36930.05    44480.81   3897.64 o 
   2   2   0    15676.78    14995.01    458.17 o 
   4   2   0    21432.39    20800.44    772.77 o 
   6   2   0    53798.97    51648.48    801.79 o 
   8   2   0    35257.33    34584.29    542.55 o 
  10   2   0    16808.22    16321.58    264.36 o 
  12   2   0    16082.67    16680.52    304.54 o 
  14   2   0    11188.76    11343.87    229.87 o 
  16   2   0       55.26       18.69     20.94 o 
  18   2   0    25568.08    26405.91    632.85 o 
   2   3   0     4729.26     4959.82     93.77 o 
   4   3   0     4662.35     4596.94     77.48 o 
   6   3   0    19287.21    20018.98    340.55 o 
   8   3   0     6912.26     6804.93    123.54 o 
  10   3   0     1232.99     1191.01     30.35 o 
  12   3   0      608.93      576.29     27.60 o 
  14   3   0    12950.48    13040.37    260.75 o 
  16   3   0     2945.30     2919.81    100.77 o 
  18   3   0      372.40      414.46     43.89 o 
   0   4   0    74074.74    73353.27   2753.65 o 
   2   4   0       37.93       71.97     22.96 o 
   4   4   0    34956.66    35233.39    634.39 o 
   6   4   0    37453.89    38217.18    597.42 o 
   8   4   0     6013.24     5835.26    109.16 o 
  10   4   0    17079.99    17433.14    301.68 o 
  12   4   0    11165.41    10738.05    262.36 o 
  14   4   0     1665.93     1695.37     60.81 o 
  16   4   0     1456.49     1529.89     73.12 o 
  18   4   0    13682.63    14184.05    420.55 o 
   2   5   0     3917.26     4403.50     99.22 o 
   4   5   0    44712.88    47574.08    789.45 o 
   6   5   0     6556.59     6563.40    120.02 o 
   8   5   0    13464.47    13150.68    215.86 o 
  10   5   0     7956.87     8302.57    143.23 o 
  12   5   0      627.61      575.14     27.92 o 
  14   5   0    29371.38    29634.71    688.18 o 
  16   5   0     4761.69     4918.10    149.43 o 
  18   5   0      257.27      159.92     47.27 o 
   0   6   0    60582.32    66104.81   1888.76 o 
   2   6   0     5194.95     5821.08    140.48 o 
   4   6   0    17898.06    18997.71    326.17 o 
   6   6   0    33070.04    31524.31    732.12 o 
   8   6   0      318.49      352.93     27.27 o 
  10   6   0    15140.30    15232.84    251.32 o 
  12   6   0    13396.29    13105.43    239.39 o 
  14   6   0      970.45     1043.32     62.75 o 
  16   6   0     8077.78     8195.07    224.27 o 
   2   7   0    19274.98    18933.75    325.37 o 
   4   7   0    53157.07    53158.03   1258.36 o 
   6   7   0     5015.77     5354.06     95.78 o 
   8   7   0    16078.32    16213.10    283.27 o 
  10   7   0     4553.54     4512.24     93.22 o 
  12   7   0     1913.77     1942.35     53.55 o 
  14   7   0    15408.87    15537.93    337.89 o 
  16   7   0     3487.98     3550.27    122.62 o 
   0   8   0       69.91       31.71     12.03 o 
   2   8   0      418.81      405.48     18.05 o 
   4   8   0     2260.18     2139.19     49.52 o 
   6   8   0     2368.47     2396.05     51.53 o 
   8   8   0      998.11      995.62     30.27 o 
  10   8   0     8330.26     8370.62    191.47 o 
  12   8   0    15361.27    15057.97    325.84 o 
  14   8   0      798.69      800.49     53.13 o 
  16   8   0     3781.73     3724.37    126.37 o 
   2   9   0    25585.29    25013.26    516.30 o 
   4   9   0    54871.80    54813.20    925.13 o 
   6   9   0      349.18      394.53     21.46 o 
   8   9   0    10395.94     9904.76    183.28 o 
  10   9   0    12720.32    12582.56    250.72 o 
  12   9   0     1406.15     1469.75     65.58 o 
  14   9   0     8550.08     8701.29    207.43 o 
  16   9   0     2234.43     2305.33    109.93 o 
   0  10   0      181.37      665.24    137.59 o 
   2  10   0     2361.83     2356.61     51.95 o 
   4  10   0       33.67       44.79     12.32 o 
   6  10   0      817.32      863.91     41.76 o 
   8  10   0      160.51      187.54     17.99 o 
  10  10   0      653.18      583.20     34.16 o 
  12  10   0     1744.16     1781.44     66.36 o 
  14  10   0       35.85       42.46     24.02 o 
   2  11   0    40060.67    41493.95   1132.46 o 
   4  11   0    43706.25    44033.50    760.66 o 
   6  11   0      422.01      380.05     26.31 o 
   8  11   0    17258.79    17536.27    311.83 o 
  10  11   0    18703.46    18955.93    405.31 o 
  12  11   0     1448.69     1494.31     70.94 o 
  14  11   0     6030.28     6234.96    183.13 o 
   0  12   0     1423.49     1418.99     67.09 o 
   2  12   0     1067.71     1181.72     40.54 o 
   4  12   0     1143.17     1024.28     45.75 o 
   6  12   0     2951.15     3204.39     99.82 o 
   8  12   0      123.18      102.38     19.08 o 
  10  12   0      831.09      829.01     54.64 o 
  12  12   0      354.36      468.62     69.28 o 
   2  13   0    33240.92    32055.23    975.04 o 
   4  13   0    22480.52    21761.52    452.62 o 
   6  13   0      159.37      151.91     21.51 o 
   8  13   0     5290.11     5398.94    179.66 o 
  10  13   0     8362.55     8682.65    234.19 o 
  12  13   0        0.24       47.93     28.94 o 
   0  14   0     2184.24     2074.99    116.43 o 
   2  14   0     1977.66     1951.79     78.40 o 
   4  14   0     1502.75     1389.83     66.10 o 
   6  14   0      437.22      438.76     40.52 o 
   8  14   0      722.11      848.17     56.83 o 
  10  14   0     4739.95     4922.07    319.62 o 
   2  15   0     8891.50     8971.08    238.45 o 
   4  15   0     4916.41     4809.81    147.16 o 
   6  15   0      175.78      203.85     32.73 o 
   8  15   0    13465.35    12805.39    466.07 o 
   0  16   0     2659.65     2790.28    238.49 o 
   2  16   0      695.96      650.95     52.53 o 
   4  16   0     1597.62     1737.43     79.40 o 
   6  16   0     4964.44     5206.16    160.38 o 
   1   1   1    67181.23    63636.48    723.35 o 
   2   1   1    64839.39    62925.36    960.73 o 
   3   1   1     9087.25     8901.62    110.91 o 
   4   1   1       98.43       42.07      4.76 o 
   5   1   1    22473.46    22937.31    281.29 o 
   6   1   1      291.20      231.30      7.23 o 
   7   1   1     3459.00     3413.74     43.17 o 
   8   1   1    51876.31    51747.52    570.03 o 
   9   1   1     1147.24     1207.10     20.41 o 
  10   1   1    20939.48    20771.40    234.98 o 
  11   1   1     5164.97     5055.71     71.82 o 
  12   1   1     9902.51     9466.64    132.50 o 
  13   1   1     4983.68     4824.47     80.15 o 
  14   1   1    19940.25    20004.62    285.45 o 
  15   1   1       71.61       93.02     14.32 o 
  16   1   1    20980.12    21334.24    361.75 o 
  17   1   1     1717.60     1807.60     55.20 o 
  18   1   1      148.75      120.52     21.59 o 
  19   1   1     3075.28     3176.92     82.95 o 
   0   2   1     3781.66     4477.87     73.40 o 
   1   2   1    13132.73    12804.19    175.23 o 
   2   2   1      553.49      662.72     15.56 o 
   3   2   1      426.17      449.27     12.14 o 
   4   2   1       20.30       43.29      4.03 o 
   5   2   1       66.39       78.82      4.70 o 
   6   2   1    10657.53    10229.02    169.46 o 
   7   2   1       20.73       23.92      4.71 o 
   8   2   1     4116.80     4148.44     55.82 o 
   9   2   1     2652.82     2675.38     38.03 o 
  10   2   1     4261.79     4266.28     55.48 o 
  11   2   1     1384.10     1315.00     24.57 o 
  12   2   1     2488.61     2456.60     50.98 o 
  13   2   1      214.60      195.69     12.89 o 
  14   2   1     1280.12     1274.08     35.68 o 
  15   2   1      332.44      323.66     21.72 o 
  16   2   1      351.12      332.95     23.39 o 
  17   2   1      136.72      111.70     20.65 o 
  18   2   1      216.07      215.42     24.52 o 
  19   2   1       17.29        6.05     17.01 o 
   1   3   1    24414.88    24332.15    277.07 o 
   2   3   1    88404.05    83797.01    947.27 o 
   3   3   1      299.37      315.59      9.23 o 
   4   3   1    34181.19    34531.92    432.45 o 
   5   3   1    41445.10    41575.72    681.94 o 
   6   3   1      367.80      442.39     12.81 o 
   7   3   1     6065.43     5969.37     77.37 o 
   8   3   1    44319.81    44290.95    551.52 o 
   9   3   1      180.72      233.72     20.56 o 
  10   3   1    18306.12    18111.91    229.35 o 
  11   3   1     3281.06     3235.07     49.32 o 
  12   3   1     3822.83     3787.10     57.49 o 
  13   3   1     1519.35     1509.33     32.16 o 
  14   3   1     2247.24     2348.52     49.10 o 
  15   3   1      546.09      487.67     25.95 o 
  16   3   1    11337.86    11665.01    199.08 o 
  17   3   1     2013.97     2028.66     67.82 o 
  18   3   1      181.48      137.88     23.67 o 
   0   4   1    28632.03    29856.30    517.77 o 
   1   4   1      379.68      376.25     12.69 o 
   2   4   1    85085.33    84960.60   1081.76 o 
   3   4   1    11504.92    12459.96    175.48 o 
   4   4   1    14555.60    14685.56    171.57 o 
   5   4   1      891.86     1013.60     17.23 o 
   6   4   1    53298.66    53242.19    605.80 o 
   7   4   1     1017.92     1152.75     19.59 o 
   8   4   1     2900.70     2784.17     41.28 o 
   9   4   1     4776.75     4804.51     65.87 o 
  10   4   1     1511.86     1535.17     26.62 o 
  11   4   1      308.63      322.09     13.58 o 
  12   4   1     1876.02     1993.73     37.75 o 
  13   4   1      247.79      249.10     16.12 o 
  14   4   1      917.38      835.24     28.52 o 
  15   4   1      436.77      446.91     23.98 o 
  16   4   1        3.52        1.67     12.90 o 
  17   4   1      414.41      423.80     27.65 o 
  18   4   1      175.42      166.85     22.77 o 
   1   5   1     8234.68     8731.38    112.26 o 
   2   5   1    46685.29    46702.83    588.15 o 
   3   5   1     1761.31     2065.29     39.42 o 
   4   5   1    11109.15    10572.69    153.11 o 
   5   5   1    15824.78    15759.43    184.12 o 
   6   5   1     4830.20     4965.83     77.59 o 
   7   5   1     7256.29     7283.52     90.77 o 
   8   5   1    18256.89    17636.66    207.19 o 
   9   5   1       41.66       65.31     12.03 o 
  10   5   1    20302.22    19455.64    230.96 o 
  11   5   1     1228.74     1179.65     28.01 o 
  12   5   1      850.77      882.61     25.88 o 
  13   5   1     3040.53     2955.23     56.94 o 
  14   5   1     5408.67     5232.11     94.51 o 
  15   5   1       39.43       11.85     11.83 o 
  16   5   1     2933.17     3017.25     65.73 o 
  17   5   1      940.54      948.89     46.08 o 
  18   5   1      230.26      202.10     26.33 o 
   0   6   1    34288.63    35280.81    828.34 o 
   1   6   1      366.52      353.28     20.36 o 
   2   6   1    25623.10    25563.54    285.28 o 
   3   6   1     3750.56     3906.84     51.50 o 
   4   6   1     4490.96     4471.56     63.36 o 
   5   6   1     3041.26     3183.46     47.85 o 
   6   6   1    21168.11    20228.57    250.89 o 
   7   6   1      624.70      634.16     18.04 o 
   8   6   1      128.15      170.54     12.72 o 
   9   6   1     3899.78     3800.04     55.59 o 
  10   6   1       76.63       84.53      8.68 o 
  11   6   1       15.32       14.59      8.15 o 
  12   6   1    15895.64    15568.83    214.25 o 
  13   6   1     3888.26     3910.36     67.43 o 
  14   6   1     2010.26     1959.87     45.82 o 
  15   6   1     6767.43     7150.12    140.05 o 
  16   6   1     4927.96     4935.43    107.08 o 
  17   6   1      952.92     1006.73     48.96 o 
   1   7   1     7018.33     7509.91    103.90 o 
   2   7   1    25666.51    26163.19    308.52 o 
   3   7   1       32.81       38.17      6.79 o 
   4   7   1    46269.64    47069.16    748.92 o 
   5   7   1     1668.43     1611.59     28.24 o 
   6   7   1     1313.55     1266.63     23.44 o 
   7   7   1     1439.23     1422.84     24.89 o 
   8   7   1     3659.91     3609.00     50.04 o 
   9   7   1      979.08      933.26     21.52 o 
  10   7   1     4725.40     4605.93     73.47 o 
  11   7   1     3479.74     3510.03     60.59 o 
  12   7   1      321.67      346.15     18.54 o 
  13   7   1     1342.57     1351.60     36.12 o 
  14   7   1      326.28      404.36     27.25 o 
  15   7   1      701.47      666.85     35.10 o 
  16   7   1     1213.29     1292.38     49.86 o 
  17   7   1     2548.88     2560.55     76.47 o 
   0   8   1     3172.21     3286.64     77.81 o 
   1   8   1     7555.82     7930.78    105.48 o 
   2   8   1    12609.80    12949.64    163.65 o 
   3   8   1    14901.74    15432.46    206.68 o 
   4   8   1     9504.64     9582.32    114.11 o 
   5   8   1     1210.07     1240.26     24.41 o 
   6   8   1    26320.95    26490.21    309.89 o 
   7   8   1     5921.79     6080.16     80.19 o 
   8   8   1        2.52       17.09      6.08 o 
   9   8   1     6042.75     6171.81     82.74 o 
  10   8   1     1893.39     1818.73     39.95 o 
  11   8   1      194.88      194.87     15.63 o 
  12   8   1    18916.71    18765.15    281.70 o 
  13   8   1      100.02      102.14     14.99 o 
  14   8   1     2607.19     2578.10     66.37 o 
  15   8   1     1060.02     1095.28     49.52 o 
  16   8   1     5057.78     5333.26    122.91 o 
   1   9   1      729.68      717.75     21.78 o 
   2   9   1     4966.61     5079.22     88.10 o 
   3   9   1       17.07       11.73      5.51 o 
   4   9   1    15410.62    14588.44    175.51 o 
   5   9   1      311.69      294.26     13.61 o 
   6   9   1       56.70       73.19      8.49 o 
   7   9   1      137.49      149.76     10.36 o 
   8   9   1      926.58      922.40     27.85 o 
   9   9   1        5.22       -6.88      6.88 o 
  10   9   1     1349.02     1401.35     33.74 o 
  11   9   1     2248.37     2281.76     52.38 o 
  12   9   1     1593.08     1618.51     41.04 o 
  13   9   1      392.33      410.55     26.61 o 
  14   9   1     1215.06     1228.74     50.76 o 
  15   9   1        1.70       -5.88     16.85 o 
  16   9   1        1.91       -4.42     19.19 o 
   0  10   1     8103.82     8426.83    200.48 o 
   1  10   1     2800.78     2942.51     43.01 o 
   2  10   1     3601.30     3617.83     52.69 o 
   3  10   1    10034.76    10044.88    130.23 o 
   4  10   1    13621.72    13863.79    174.74 o 
   5  10   1     3074.47     3113.77     47.81 o 
   6  10   1    25558.65    26074.61    329.78 o 
   7  10   1      309.43      311.15     16.52 o 
   8  10   1       14.08       44.96     12.05 o 
   9  10   1     5982.54     5917.83     88.94 o 
  10  10   1     5451.41     5455.50     92.47 o 
  11  10   1     3185.16     3217.16     70.97 o 
  12  10   1    16285.71    16333.94    281.41 o 
  13  10   1       38.27       21.91     14.17 o 
  14  10   1      784.34      799.38     36.93 o 
  15  10   1     1565.02     1677.21     65.00 o 
   1  11   1       81.49      104.45      9.77 o 
   2  11   1      266.19      272.52     13.55 o 
   3  11   1        2.16        1.56      8.29 o 
   4  11   1     1491.03     1560.07     32.07 o 
   5  11   1       21.85       20.15      9.35 o 
   6  11   1     3866.86     3848.54     65.76 o 
   7  11   1      690.90      711.86     24.40 o 
   8  11   1       15.63       49.67     12.97 o 
   9  11   1     1001.28      983.54     31.11 o 
  10  11   1        0.33       14.70     12.41 o 
  11  11   1        3.31       11.89     13.23 o 
  12  11   1      139.26      152.01     20.74 o 
  13  11   1       30.01       26.03     16.86 o 
  14  11   1     1540.80     1540.63     56.75 o 
   0  12   1     6284.53     6055.44    145.50 o 
   1  12   1     5865.10     5713.50     93.20 o 
   2  12   1     1614.71     1672.33     48.40 o 
   3  12   1    11048.46    10540.26    144.23 o 
   4  12   1     7758.08     7707.29    110.59 o 
   5  12   1      103.37       67.11     11.15 o 
   6  12   1     9670.76     9667.31    140.69 o 
   7  12   1     3849.28     3632.51     64.84 o 
   8  12   1       23.05       28.73     10.33 o 
   9  12   1     3905.38     4033.36     83.42 o 
  10  12   1     8051.01     7896.68    142.73 o 
  11  12   1       26.07       43.78     17.00 o 
  12  12   1    15817.14    16007.84    279.92 o 
  13  12   1     2396.90     2538.22     70.08 o 
   1  13   1      290.01      287.46     21.81 o 
   2  13   1     5865.21     5713.40    107.05 o 
   3  13   1       31.38       12.92     12.53 o 
   4  13   1      196.59      177.39     17.41 o 
   5  13   1        0.35        0.01     11.74 o 
   6  13   1     2578.89     2580.91     57.36 o 
   7  13   1      176.59      101.08     12.99 o 
   8  13   1      212.38      179.23     16.79 o 
   9  13   1      515.75      426.99     26.95 o 
  10  13   1      771.64      739.51     37.72 o 
  11  13   1      179.41      184.91     23.56 o 
  12  13   1      122.66      128.29     22.52 o 
   0  14   1    15642.70    14922.24    363.89 o 
   1  14   1     1284.94     1254.43     45.86 o 
   2  14   1     2816.76     2704.75     89.07 o 
   3  14   1     4055.91     3937.31     87.72 o 
   4  14   1     1648.45     1608.97     52.23 o 
   5  14   1     1450.68     1308.57     46.46 o 
   6  14   1     8214.41     8638.15    144.32 o 
   7  14   1     1919.57     1858.86     61.05 o 
   8  14   1     3211.98     3099.28     81.88 o 
   9  14   1     1441.55     1396.18     56.22 o 
  10  14   1     2584.61     2652.65     77.20 o 
   1  15   1      651.56      668.97     36.25 o 
   2  15   1     5107.27     5145.53    109.16 o 
   3  15   1        1.19      -13.76     13.76 o 
   4  15   1     1409.51     1447.23     50.65 o 
   5  15   1      796.10      829.09     39.76 o 
   6  15   1     3938.02     3885.42     89.72 o 
   7  15   1      679.34      691.55     37.38 o 
   8  15   1      721.02      676.73     49.25 o 
   9  15   1       20.24      -22.31     23.53 o 
   0  16   1    20369.87    20459.95    491.08 o 
   1  16   1      752.95      729.40     39.11 o 
   2  16   1     2280.11     2310.13     65.70 o 
   3  16   1     3913.52     4070.61     94.16 o 
   4  16   1     1476.31     1297.82     52.03 o 
   5  16   1      499.80      490.14     33.13 o 
   6  16   1     8542.72     8878.84    170.20 o 
   1  17   1      284.21      232.04     26.14 o 
   0   0   2    58805.86    62036.13   1563.60 o 
   1   0   2    54416.36    53898.19   1171.89 o 
   2   0   2       31.23       47.25      4.73 o 
   3   0   2    92884.27    91045.00   2193.16 o 
   4   0   2     2906.53     3399.14     90.98 o 
   5   0   2    50510.84    50018.54    835.18 o 
   6   0   2    10846.79    11118.24    206.68 o 
   7   0   2     3965.37     3777.35     72.65 o 
   8   0   2    43253.24    41944.44    654.40 o 
   9   0   2    16311.33    15851.13    275.46 o 
  10   0   2     2755.97     2779.65     60.05 o 
  11   0   2     5415.99     5074.05    111.14 o 
  12   0   2     4042.56     4069.50     84.75 o 
  13   0   2    10024.01     9404.00    175.01 o 
  14   0   2     1928.67     1924.43     64.55 o 
  15   0   2    20889.64    20841.95    443.94 o 
  16   0   2      178.48      226.34     33.20 o 
  17   0   2      713.41      675.53     50.73 o 
  18   0   2     1650.76     1655.29     80.68 o 
  19   0   2     1194.41     1052.62     68.29 o 
   1   1   2     3274.97     3181.75     39.22 o 
   2   1   2    37764.78    37561.96    446.06 o 
   3   1   2    24244.22    25734.27    296.07 o 
   4   1   2    11675.41    12174.26    212.36 o 
   5   1   2    10975.97    11771.43    145.03 o 
   6   1   2     2302.09     2378.75     32.52 o 
   7   1   2     2006.98     2042.75     30.10 o 
   8   1   2      916.85      990.76     21.32 o 
   9   1   2      536.53      592.87     13.78 o 
  10   1   2      395.40      431.82     12.40 o 
  11   1   2      374.48      407.75     14.58 o 
  12   1   2      518.75      523.07     17.27 o 
  13   1   2      551.22      571.82     21.42 o 
  14   1   2      802.92      754.34     30.56 o 
  15   1   2       29.86       21.61     12.05 o 
  16   1   2      606.79      585.40     28.17 o 
  17   1   2      285.38      285.84     26.61 o 
  18   1   2       21.42       12.32     16.12 o 
  19   1   2       29.70       12.37     17.55 o 
   0   2   2    53982.24    54214.17    966.91 o 
   1   2   2     5396.02     5357.09     63.05 o 
   2   2   2    16507.50    17148.21    200.01 o 
   3   2   2    73636.33    73576.28    988.15 o 
   4   2   2       14.42       15.98      2.94 o 
   5   2   2     2348.71     2131.56     29.78 o 
   6   2   2    23630.80    24094.03    267.73 o 
   7   2   2    30666.65    30980.41    405.25 o 
   8   2   2    29514.66    28804.44    342.86 o 
   9   2   2    38787.32    38618.05    441.73 o 
  10   2   2     6718.75     6561.98     83.89 o 
  11   2   2     4417.79     4350.66     63.98 o 
  12   2   2     2448.89     2425.86     43.34 o 
  13   2   2     8227.17     7943.20    118.45 o 
  14   2   2      547.87      550.84     23.52 o 
  15   2   2    16654.19    16510.01    253.43 o 
  16   2   2      319.36      302.40     21.05 o 
  17   2   2     2907.37     2919.72     69.51 o 
  18   2   2     5260.38     5342.76    124.24 o 
   1   3   2     5235.37     5247.56     67.72 o 
   2   3   2    14369.81    16430.13    188.12 o 
   3   3   2       29.07       58.72      6.24 o 
   4   3   2     5779.25     6346.49     82.45 o 
   5   3   2     3954.35     4035.91     61.42 o 
   6   3   2    19588.88    20115.52    249.71 o 
   7   3   2    10598.98    10665.39    150.31 o 
   8   3   2     3623.15     3752.81     51.67 o 
   9   3   2     1514.60     1547.35     25.71 o 
  10   3   2        1.11       21.28     11.55 o 
  11   3   2     2346.81     2252.69     37.59 o 
  12   3   2      149.46      168.92     11.40 o 
  13   3   2     1603.85     1507.51     35.66 o 
  14   3   2     6329.86     6505.53    104.85 o 
  15   3   2       38.09       34.79     12.76 o 
  16   3   2     2983.90     2835.95     66.43 o 
  17   3   2     2032.57     1984.26     65.31 o 
  18   3   2       47.66       24.06     15.84 o 
   0   4   2    53318.58    57763.93   1159.66 o 
   1   4   2     9548.48     9956.27    140.17 o 
   2   4   2     1041.22     1313.81     31.13 o 
   3   4   2    67056.88    66635.01    970.30 o 
   4   4   2      159.58      189.72      9.13 o 
   5   4   2     7171.82     7313.12     98.18 o 
   6   4   2     5894.39     5974.79     74.23 o 
   7   4   2    22506.21    22539.46    261.32 o 
   8   4   2    15689.30    16138.41    189.64 o 
   9   4   2    28403.48    28363.68    331.60 o 
  10   4   2     6820.06     7104.84     98.21 o 
  11   4   2     4686.15     4555.61     65.50 o 
  12   4   2    10995.38    10999.29    148.60 o 
  13   4   2     3264.68     3250.91     57.87 o 
  14   4   2      406.51      403.98     20.55 o 
  15   4   2     8081.60     8335.36    147.32 o 
  16   4   2     2254.01     2368.13     63.86 o 
  17   4   2      680.13      572.21     37.39 o 
  18   4   2     2406.34     2496.92     70.07 o 
   1   5   2    42126.55    44872.76    735.48 o 
   2   5   2     3347.22     3561.80     53.10 o 
   3   5   2      786.96     1090.16     24.14 o 
   4   5   2      460.32      660.40     15.73 o 
   5   5   2    18881.44    19725.18    230.07 o 
   6   5   2     8872.72     8600.45    109.62 o 
   7   5   2     8174.52     8065.30     99.40 o 
   8   5   2      696.83      620.63     16.51 o 
   9   5   2      551.11      590.16     16.29 o 
  10   5   2       16.63       13.29      6.50 o 
  11   5   2     6242.38     6111.03     81.57 o 
  12   5   2       58.68       26.01      8.05 o 
  13   5   2     1339.92     1365.77     35.05 o 
  14   5   2    14114.40    14431.51    202.86 o 
  15   5   2      483.71      479.50     26.65 o 
  16   5   2      544.96      528.56     33.88 o 
  17   5   2     2333.72     2474.74     68.42 o 
  18   5   2      297.68      299.43     27.94 o 
   0   6   2       39.56       95.51     11.16 o 
   1   6   2    17167.11    18543.38    241.66 o 
   2   6   2      232.52      247.25      9.09 o 
   3   6   2    26299.42    26196.63    313.68 o 
   4   6   2     4006.41     4124.62     52.50 o 
   5   6   2     7019.38     6814.51     88.25 o 
   6   6   2     1360.72     1359.92     23.84 o 
   7   6   2      721.50      686.93     16.07 o 
   8   6   2      665.60      790.99     18.20 o 
   9   6   2    10675.66    11132.85    159.89 o 
  10   6   2     6678.43     6514.58     89.01 o 
  11   6   2     4693.42     4507.60     71.29 o 
  12   6   2     3040.72     3036.61     54.72 o 
  13   6   2     1249.63     1220.45     38.12 o 
  14   6   2       89.77       86.10     13.58 o 
  15   6   2     4792.90     4776.84     95.85 o 
  16   6   2      798.86      741.35     39.75 o 
  17   6   2      226.45      246.03     25.29 o 
   1   7   2    34099.92    34702.59    397.96 o 
   2   7   2     7611.50     8258.48    101.44 o 
   3   7   2     2423.03     2710.93     37.83 o 
   4   7   2    30425.32    31450.95    394.00 o 
   5   7   2     8877.92     8781.32    104.90 o 
   6   7   2     3337.34     3241.80     55.99 o 
   7   7   2    15474.14    15438.57    230.74 o 
   8   7   2     2644.71     2723.77     41.52 o 
   9   7   2        1.75       -5.35      6.78 o 
  10   7   2     2279.38     2379.35     42.71 o 
  11   7   2    13476.01    13743.52    201.32 o 
  12   7   2      285.21      317.90     28.71 o 
  13   7   2     9688.71     9453.85    145.99 o 
  14   7   2     6758.38     6856.22    119.14 o 
  15   7   2       69.55       44.26     16.47 o 
  16   7   2        6.73       19.50     15.86 o 
  17   7   2     4179.96     4294.73    117.09 o 
   0   8   2     2721.94     2660.82     57.39 o 
   1   8   2     1227.04     1211.93     28.34 o 
   2   8   2        0.26       12.72      4.73 o 
   3   8   2    11567.99    11559.98    140.11 o 
   4   8   2      706.58      691.32     19.62 o 
   5   8   2     2797.98     2611.20     38.27 o 
   6   8   2      417.82      415.77     14.67 o 
   7   8   2     4373.82     4348.12     71.69 o 
   8   8   2     2875.82     2886.69     46.10 o 
   9   8   2     4882.99     4557.65     74.74 o 
  10   8   2     3107.15     2933.52     50.86 o 
  11   8   2        4.30        7.03      9.83 o 
  12   8   2     3214.87     3250.70     60.08 o 
  13   8   2     1236.98     1281.75     39.02 o 
  14   8   2        4.66        8.33     12.14 o 
  15   8   2     3534.50     3627.20     92.09 o 
  16   8   2     3689.36     3898.39     92.48 o 
   1   9   2    17852.54    17496.29    215.20 o 
   2   9   2     4490.42     4341.10     69.46 o 
   3   9   2       26.93       49.33     10.73 o 
   4   9   2    25829.88    26116.35    316.74 o 
   5   9   2    21766.66    21772.98    288.17 o 
   6   9   2      161.91      166.28     11.04 o 
   7   9   2    16876.02    16389.26    221.53 o 
   8   9   2     2218.70     2114.25     36.63 o 
   9   9   2      881.33      863.98     24.12 o 
  10   9   2     7754.36     7731.34    115.48 o 
  11   9   2     9423.87     9351.59    144.12 o 
  12   9   2     1243.56     1223.02     36.41 o 
  13   9   2     4324.20     4376.43     89.53 o 
  14   9   2     3231.02     3316.08     85.80 o 
  15   9   2        0.15       -4.32     15.29 o 
  16   9   2      215.71      211.25     29.68 o 
   0  10   2      112.82      124.94     24.34 o 
   1  10   2     2893.85     2821.36     44.99 o 
   2  10   2      968.20     1007.12     31.52 o 
   3  10   2     4006.76     3987.07     57.29 o 
   4  10   2      874.85      873.37     22.10 o 
   5  10   2      211.38      228.37     12.83 o 
   6  10   2     4837.70     4851.31     71.23 o 
   7  10   2       20.32       29.27     10.72 o 
   8  10   2     1957.76     1941.73     44.99 o 
   9  10   2      965.74      971.63     33.11 o 
  10  10   2        0.05        3.76     10.54 o 
  11  10   2       60.10       46.83     14.03 o 
  12  10   2      812.09      773.57     32.93 o 
  13  10   2      503.90      531.81     29.89 o 
  14  10   2      520.98      513.27     34.52 o 
  15  10   2       21.51        7.57     17.22 o 
   1  11   2    13277.18    12911.02    170.93 o 
   2  11   2     2016.50     2066.92     39.05 o 
   3  11   2     2087.62     1948.28     38.03 o 
   4  11   2    19152.99    18745.53    242.29 o 
   5  11   2    18543.40    18713.50    242.14 o 
   6  11   2     4463.27     4205.47     67.46 o 
   7  11   2    10431.23    10766.33    147.68 o 
   8  11   2     1204.66     1093.81     31.74 o 
   9  11   2       46.59       28.90     10.46 o 
  10  11   2     2233.69     2273.77     56.92 o 
  11  11   2    12530.62    12501.06    209.74 o 
  12  11   2     4423.67     4582.42     94.41 o 
  13  11   2     6038.66     6134.00    118.87 o 
  14  11   2     1116.88     1114.72     48.45 o 
   0  12   2       12.51       10.08     14.11 o 
   1  12   2       57.00       38.45     10.94 o 
   2  12   2     4343.86     4053.09     71.96 o 
   3  12   2     1387.47     1350.04     37.91 o 
   4  12   2      543.80      459.91     21.06 o 
   5  12   2      409.02      377.75     19.30 o 
   6  12   2       20.79       -1.20      8.19 o 
   7  12   2       45.85       55.61     11.06 o 
   8  12   2       56.87       60.20     12.60 o 
   9  12   2      248.20      232.97     18.68 o 
  10  12   2     4149.77     4085.13     86.16 o 
  11  12   2       49.79       28.06     15.67 o 
  12  12   2        6.50       26.02     17.05 o 
  13  12   2      241.42      281.76     27.27 o 
   1  13   2    15124.18    14572.58    221.77 o 
   2  13   2     5340.20     5308.26    108.76 o 
   3  13   2      178.55      132.19     15.08 o 
   4  13   2     5897.41     6197.12    107.80 o 
   5  13   2     8562.42     8262.30    144.71 o 
   6  13   2       13.87       35.02     12.96 o 
   7  13   2     8486.33     8521.35    141.39 o 
   8  13   2     2219.22     2190.72     56.42 o 
   9  13   2        8.98       14.86     12.79 o 
  10  13   2     6338.67     6596.04    133.63 o 
  11  13   2     7926.92     8164.45    170.83 o 
  12  13   2      252.16      247.97     27.86 o 
   0  14   2      628.67      578.43     66.81 o 
   1  14   2       37.93       43.94     15.76 o 
   2  14   2      985.86      977.71     38.53 o 
   3  14   2     1757.94     1756.27     49.33 o 
   4  14   2      294.52      275.83     22.48 o 
   5  14   2      477.28      473.88     29.56 o 
   6  14   2      249.81      214.35     19.83 o 
   7  14   2        4.33       -2.94     14.04 o 
   8  14   2      158.41      161.74     21.93 o 
   9  14   2      656.52      628.80     38.46 o 
  10  14   2     3613.23     3613.02     93.87 o 
   1  15   2     9387.08     9350.13    174.42 o 
   2  15   2     1385.59     1364.12     50.81 o 
   3  15   2        5.75        0.35     15.10 o 
   4  15   2      136.17       87.93     18.92 o 
   5  15   2     7893.40     7940.38    153.59 o 
   6  15   2       39.16       32.22     17.98 o 
   7  15   2     5590.60     5715.65    139.59 o 
   8  15   2     3694.22     3738.52    103.80 o 
   0  16   2      334.49      328.32     40.41 o 
   1  16   2      627.92      595.35     42.74 o 
   2  16   2      544.26      564.59     34.55 o 
   3  16   2     1959.84     1898.86     58.79 o 
   4  16   2       14.87       -9.48     16.76 o 
   5  16   2      545.38      475.69     32.91 o 
   6  16   2        9.85       -2.47     18.03 o 
   1   1   3    76202.79    75401.99    856.57 o 
   2   1   3     3964.85     4432.23     62.07 o 
   3   1   3    16043.56    16824.34    193.43 o 
   4   1   3    41881.93    43004.39    488.57 o 
   5   1   3    59506.37    57217.99    670.52 o 
   6   1   3       65.74       79.72      6.15 o 
   7   1   3    59631.97    57749.94    657.32 o 
   8   1   3     1363.88     1405.02     28.08 o 
   9   1   3      543.07      573.86     19.41 o 
  10   1   3       78.48       81.51      7.12 o 
  11   1   3    27376.28    26746.65    324.14 o 
  12   1   3     4909.77     4804.53     71.99 o 
  13   1   3    27017.65    26958.72    342.19 o 
  14   1   3       72.89       68.09     12.23 o 
  15   1   3      765.80      669.40     30.05 o 
  16   1   3     2055.65     2032.63     52.76 o 
  17   1   3    11461.08    11400.08    186.64 o 
  18   1   3       59.90       63.00     19.45 o 
   0   2   3      325.88      284.83     11.86 o 
   1   2   3     1570.07     1653.39     26.07 o 
   2   2   3    19216.73    21220.98    241.87 o 
   3   2   3      612.11      505.69     12.04 o 
   4   2   3     1554.90     1609.21     21.92 o 
   5   2   3      990.46     1181.24     19.46 o 
   6   2   3     1083.16     1189.32     27.80 o 
   7   2   3     9393.37     9523.79    118.70 o 
   8   2   3      418.19      367.19     11.72 o 
   9   2   3     6983.89     6749.29    106.00 o 
  10   2   3     2759.32     2654.36     41.05 o 
  11   2   3       21.14        8.18      6.48 o 
  12   2   3       30.57       29.67      8.07 o 
  13   2   3     1539.23     1458.75     34.93 o 
  14   2   3       34.89       38.19     11.15 o 
  15   2   3     2179.15     2148.04     50.94 o 
  16   2   3       11.32       18.42     12.78 o 
  17   2   3      181.35      175.53     20.30 o 
  18   2   3      734.51      779.63     37.58 o 
   1   3   3    47090.81    47362.08    574.67 o 
   2   3   3     5654.77     5577.60     69.84 o 
   3   3   3     1921.64     2022.03     27.02 o 
   4   3   3     3975.47     3970.99     51.77 o 
   5   3   3    65197.78    66399.19    779.92 o 
   6   3   3     2929.23     2985.89     41.73 o 
   7   3   3    47483.20    48364.93    550.84 o 
   8   3   3      816.44      870.25     17.61 o 
   9   3   3       55.80       45.10      6.64 o 
  10   3   3        0.10        9.35      6.76 o 
  11   3   3    25894.96    25792.33    376.12 o 
  12   3   3     2165.34     2113.24     41.18 o 
  13   3   3    18050.88    18229.18    259.41 o 
  14   3   3      194.43      200.85     15.01 o 
  15   3   3      614.19      601.15     28.04 o 
  16   3   3        7.12       18.49     13.94 o 
  17   3   3    11053.42    11324.24    196.68 o 
  18   3   3      178.34      147.71     20.57 o 
   0   4   3      499.33      432.39     13.38 o 
   1   4   3     4533.50     4662.93     66.98 o 
   2   4   3    16818.37    17863.14    243.35 o 
   3   4   3    20506.02    21346.84    323.33 o 
   4   4   3      545.73      594.01     11.99 o 
   5   4   3     3335.90     3507.71     44.62 o 
   6   4   3     2183.74     2180.63     36.19 o 
   7   4   3     5219.57     5339.73     68.07 o 
   8   4   3       77.41       68.33      6.06 o 
   9   4   3    11861.94    11741.88    153.42 o 
  10   4   3     8251.91     8156.31    103.07 o 
  11   4   3       96.40      103.05      9.52 o 
  12   4   3       55.74       45.87      9.44 o 
  13   4   3      956.64      948.31     29.26 o 
  14   4   3       50.61       76.72     16.14 o 
  15   4   3     3637.64     3645.34     73.54 o 
  16   4   3       36.68       30.10     13.04 o 
  17   4   3     2236.46     2243.65     63.93 o 
  18   4   3     3426.18     3522.68     87.53 o 
   1   5   3    15912.32    15628.56    187.93 o 
   2   5   3      995.36     1076.48     19.09 o 
   3   5   3     4044.94     4348.08     62.79 o 
   4   5   3       15.09       54.21      5.79 o 
   5   5   3    20101.52    18969.55    220.68 o 
   6   5   3     3730.84     3779.13     51.99 o 
   7   5   3    19144.33    18911.74    221.90 o 
   8   5   3      382.95      396.87     12.04 o 
   9   5   3       44.57       74.14     11.19 o 
  10   5   3      235.23      231.07     11.72 o 
  11   5   3    22776.70    22297.00    283.75 o 
  12   5   3       28.03       40.63      8.50 o 
  13   5   3    15702.49    15292.49    247.51 o 
  14   5   3      268.19      289.68     18.66 o 
  15   5   3     2659.58     2609.49     58.97 o 
  16   5   3       12.65       -4.98     13.98 o 
  17   5   3     8527.16     8823.92    171.14 o 
  18   5   3       71.99       35.57     18.75 o 
   0   6   3     7317.35     7895.29    131.35 o 
   1   6   3    22877.38    23819.51    275.47 o 
   2   6   3      862.56      831.50     18.40 o 
   3   6   3    22427.81    22173.76    256.59 o 
   4   6   3        0.57       14.72      5.56 o 
   5   6   3     5007.60     5091.61     63.61 o 
   6   6   3     5273.91     5351.14     72.02 o 
   7   6   3      859.76      742.18     17.24 o 
   8   6   3        1.90       10.85      5.29 o 
   9   6   3    19671.50    19534.34    232.31 o 
  10   6   3     5552.92     5389.84     78.88 o 
  11   6   3     2206.90     2080.92     37.57 o 
  12   6   3      249.69      220.78     15.72 o 
  13   6   3     5196.27     4986.17     90.49 o 
  14   6   3      121.71       74.06     13.89 o 
  15   6   3     9296.03     9396.73    155.56 o 
  16   6   3      207.11      191.22     22.31 o 
  17   6   3     1650.03     1656.55     62.54 o 
   1   7   3    20054.26    20355.07    237.39 o 
   2   7   3     1117.63     1207.78     21.83 o 
   3   7   3      236.75      315.16     14.40 o 
   4   7   3     5095.13     5256.10     75.93 o 
   5   7   3    16686.22    17555.85    200.54 o 
   6   7   3     2972.47     2959.41     41.71 o 
   7   7   3     6455.21     6164.94     99.19 o 
   8   7   3     1620.86     1727.61     30.18 o 
   9   7   3      482.36      508.15     17.92 o 
  10   7   3     4755.87     4759.23     77.35 o 
  11   7   3     8236.65     8266.27    116.19 o 
  12   7   3     3466.11     3595.78     63.61 o 
  13   7   3     2011.12     2035.98     48.98 o 
  14   7   3     2436.33     2407.88     87.78 o 
  15   7   3        3.72      -15.56     15.56 o 
  16   7   3      171.71      193.83     25.43 o 
  17   7   3     2916.23     2985.96     91.83 o 
   0   8   3    16147.54    16585.88    358.96 o 
   1   8   3    16288.11    16366.56    200.86 o 
   2   8   3     2735.01     2865.67     44.74 o 
   3   8   3    40716.48    40537.07    481.81 o 
   4   8   3        7.57       17.55      5.93 o 
   5   8   3     5536.18     5572.01     76.31 o 
   6   8   3      104.02      150.37     12.56 o 
   7   8   3     5545.23     5521.18     76.64 o 
   8   8   3     2503.38     2543.10     43.79 o 
   9   8   3    30926.93    30770.55    426.13 o 
  10   8   3      655.26      731.04     25.04 o 
  11   8   3     2473.54     2546.93     49.19 o 
  12   8   3     1064.19     1065.05     35.23 o 
  13   8   3     6502.26     6593.65    109.73 o 
  14   8   3      223.53      232.38     21.33 o 
  15   8   3     8559.31     8737.93    167.29 o 
  16   8   3     1084.70     1172.13     58.18 o 
   1   9   3     3411.44     3252.81     45.34 o 
   2   9   3     3350.31     3392.61     48.94 o 
   3   9   3      385.80      412.00     14.20 o 
   4   9   3     5040.73     5035.50     72.80 o 
   5   9   3     1886.14     1886.58     34.94 o 
   6   9   3       14.39       32.63      7.58 o 
   7   9   3     4460.79     4306.28     61.62 o 
   8   9   3      264.49      284.28     14.18 o 
   9   9   3      711.04      693.70     24.65 o 
  10   9   3      678.62      649.93     24.68 o 
  11   9   3     1634.45     1530.59     38.83 o 
  12   9   3     1379.27     1347.61     40.82 o 
  13   9   3     1836.09     1912.74     51.88 o 
  14   9   3       10.06        2.73     14.34 o 
  15   9   3       41.98       46.49     18.00 o 
  16   9   3     3519.62     3584.11    104.20 o 
   0  10   3     5397.76     5209.06    129.76 o 
   1  10   3     5782.05     5672.12     78.81 o 
   2  10   3      664.46      665.17     20.02 o 
   3  10   3    25676.86    25085.19    305.10 o 
   4  10   3       26.24       23.49      7.93 o 
   5  10   3    13746.74    13276.06    188.11 o 
   6  10   3      553.57      544.70     19.65 o 
   7  10   3     7502.81     7679.04    104.85 o 
   8  10   3     5547.95     5249.38     80.47 o 
   9  10   3    28461.02    27234.10    419.93 o 
  10  10   3      407.25      402.89     21.72 o 
  11  10   3     3994.86     4024.97     79.01 o 
  12  10   3     1335.34     1365.93     42.45 o 
  13  10   3     1371.57     1414.77     43.93 o 
  14  10   3       25.16       20.93     16.95 o 
  15  10   3    10363.68    10800.03    202.68 o 
   1  11   3      522.02      510.96     22.63 o 
   2  11   3     7181.35     7259.12    162.89 o 
   3  11   3     3736.46     3805.47     79.61 o 
   4  11   3      356.80      385.32     17.66 o 
   5  11   3      567.23      460.16     20.43 o 
   6  11   3      736.68      757.03     26.15 o 
   7  11   3       32.62       47.86     10.08 o 
   8  11   3      359.36      352.24     20.27 o 
   9  11   3      326.18      294.58     20.41 o 
  10  11   3       22.46       17.86     10.55 o 
  11  11   3     1556.68     1614.43     45.15 o 
  12  11   3      310.19      320.68     23.41 o 
  13  11   3       97.49       89.32     18.71 o 
  14  11   3     2208.86     2294.63     70.54 o 
   0  12   3     3688.55     3753.29    120.92 o 
   1  12   3     6986.62     7092.97    118.16 o 
   2  12   3      332.61      366.82     24.32 o 
   3  12   3    22776.14    21789.47    396.36 o 
   4  12   3       14.12       10.58     10.65 o 
   5  12   3     6904.08     6731.27    108.68 o 
   6  12   3       43.34       59.27     11.86 o 
   7  12   3     2018.54     1948.11     42.78 o 
   8  12   3     1697.10     1677.16     46.80 o 
   9  12   3    18818.74    18976.47    323.13 o 
  10  12   3      394.22      355.09     25.38 o 
  11  12   3     4643.10     4733.96     97.42 o 
  12  12   3       22.54      -13.83     13.83 o 
  13  12   3     4015.62     4100.13     96.00 o 
   1  13   3       71.26       44.47     12.39 o 
   2  13   3      646.71      645.10     28.35 o 
   3  13   3        1.76        1.39     10.66 o 
   4  13   3      152.93      168.14     16.41 o 
   5  13   3      772.13      668.97     27.95 o 
   6  13   3     3841.63     3830.72     76.06 o 
   7  13   3       47.93       44.36     14.70 o 
   8  13   3      328.93      307.28     23.63 o 
   9  13   3      423.42      392.08     26.58 o 
  10  13   3       77.82       68.52     19.19 o 
  11  13   3      950.15      945.32     44.04 o 
  12  13   3       44.37       44.49     20.43 o 
   0  14   3      120.47      113.10     22.99 o 
   1  14   3     2863.65     2753.89     60.43 o 
   2  14   3       87.06       69.95     15.09 o 
   3  14   3    18357.55    18123.99    306.47 o 
   4  14   3       28.33       30.88     13.59 o 
   5  14   3     6746.70     6652.22    116.78 o 
   6  14   3      380.01      336.00     22.83 o 
   7  14   3     2950.52     2873.77     72.96 o 
   8  14   3      620.51      601.81     34.93 o 
   9  14   3    12693.85    12783.33    230.01 o 
  10  14   3        0.22       -8.08     18.09 o 
   1  15   3      211.58      232.31     25.57 o 
   2  15   3      865.78      826.69     48.94 o 
   3  15   3       49.16       22.01     16.50 o 
   4  15   3        2.79        8.83     16.04 o 
   5  15   3     3184.67     3168.26     78.34 o 
   6  15   3     2511.73     2424.81     66.28 o 
   7  15   3      685.78      714.24     38.65 o 
   8  15   3      388.94      383.51     30.67 o 
   0  16   3     1691.79     1671.99     78.19 o 
   1  16   3     1747.00     1711.58     56.90 o 
   2  16   3       75.79       98.61     20.48 o 
   3  16   3     5348.63     5182.25    112.26 o 
   4  16   3       52.15       13.98     19.81 o 
   5  16   3     1114.48     1046.12     50.75 o 
   6  16   3       69.57       46.13     22.17 o 
   0   0   4    19376.42    20807.55    527.58 o 
   1   0   4     4777.70     5321.54     86.46 o 
   2   0   4    16588.79    17237.39    270.13 o 
   3   0   4    67023.97    66280.63   1024.09 o 
   4   0   4        8.67       31.97      5.51 o 
   5   0   4     2837.55     2706.91     48.63 o 
   6   0   4     4853.33     4442.35     76.49 o 
   7   0   4    45081.13    45772.42    768.40 o 
   8   0   4     4047.34     3804.56     75.33 o 
   9   0   4    33051.45    32980.53    609.98 o 
  10   0   4     4111.92     3903.89     79.62 o 
  11   0   4     5030.22     4898.15    113.66 o 
  12   0   4    24676.40    24029.14    450.90 o 
  13   0   4    12546.84    12480.18    246.97 o 
  14   0   4     1261.89     1235.61     44.67 o 
  15   0   4    19861.04    19443.30    417.33 o 
  16   0   4    12113.33    11631.35    265.51 o 
  17   0   4      860.50      965.52     53.06 o 
  18   0   4     6108.72     5992.45    177.13 o 
   1   1   4     5118.02     5526.49     72.71 o 
   2   1   4     6441.66     6891.21     78.80 o 
   3   1   4    17875.10    18273.42    209.23 o 
   4   1   4     3233.81     3344.68     43.90 o 
   5   1   4     2612.97     2697.86     37.65 o 
   6   1   4      102.97       45.37      5.13 o 
   7   1   4     4438.16     4619.26     61.29 o 
   8   1   4     2487.57     2534.53     39.49 o 
   9   1   4     6056.06     6267.48     79.62 o 
  10   1   4     2930.84     2946.49     46.91 o 
  11   1   4      464.29      468.68     16.89 o 
  12   1   4      346.50      324.35     16.44 o 
  13   1   4      187.50      195.40     13.99 o 
  14   1   4      619.08      642.66     34.37 o 
  15   1   4      120.44      128.45     16.06 o 
  16   1   4        0.14      -11.19     11.19 o 
  17   1   4      195.93      172.07     19.72 o 
  18   1   4      161.13      162.84     20.80 o 
   0   2   4     1266.83     1510.51     31.03 o 
   1   2   4     4083.58     3958.68     48.49 o 
   2   2   4     7650.61     7841.48     92.12 o 
   3   2   4    51649.11    50482.32    570.38 o 
   4   2   4     2443.52     2375.24     31.92 o 
   5   2   4    13465.44    13846.49    168.13 o 
   6   2   4    31284.68    31471.67    360.71 o 
   7   2   4     7165.12     6579.62     84.75 o 
   8   2   4        2.66       14.38      5.45 o 
   9   2   4    22259.11    21882.71    256.22 o 
  10   2   4     2941.01     2950.37     46.44 o 
  11   2   4     6231.57     6295.81     98.12 o 
  12   2   4    22891.92    21995.01    280.84 o 
  13   2   4    10388.73    10246.34    146.20 o 
  14   2   4     1506.26     1464.41     36.85 o 
  15   2   4    17691.78    17243.06    279.13 o 
  16   2   4     7841.32     8013.45    137.41 o 
  17   2   4      568.75      525.33     28.16 o 
  18   2   4     2761.62     2867.43     71.05 o 
   1   3   4    12577.95    13356.95    154.90 o 
   2   3   4    18026.16    17942.12    199.67 o 
   3   3   4     1199.52     1320.94     24.12 o 
   4   3   4     9563.54     9840.10    125.14 o 
   5   3   4     5499.16     5509.40     68.08 o 
   6   3   4    12507.88    12882.76    146.76 o 
   7   3   4     9416.37     9014.59    109.65 o 
   8   3   4     2792.85     2803.33     41.82 o 
   9   3   4      314.63      329.49     11.86 o 
  10   3   4     4394.19     4284.96     61.36 o 
  11   3   4     5657.59     5564.37     84.83 o 
  12   3   4     1482.67     1453.37     32.57 o 
  13   3   4      736.52      759.51     28.35 o 
  14   3   4     2355.26     2348.09     56.20 o 
  15   3   4      314.10      335.09     24.31 o 
  16   3   4      161.23      151.42     15.65 o 
  17   3   4      382.75      380.93     24.21 o 
  18   3   4       21.54        0.18     16.07 o 
   0   4   4    14976.84    14808.70    252.26 o 
   1   4   4     9892.70     9602.22    113.46 o 
   2   4   4    12515.21    12735.80    153.54 o 
   3   4   4    41526.57    40958.73    501.62 o 
   4   4   4    19263.37    20062.53    240.47 o 
   5   4   4    13865.11    14210.22    166.93 o 
   6   4   4    32981.65    33713.75    399.94 o 
   7   4   4    15707.19    15834.86    192.33 o 
   8   4   4     4272.99     4436.71     66.82 o 
   9   4   4    17690.12    18213.08    232.31 o 
  10   4   4      163.40      177.48     10.93 o 
  11   4   4     4257.53     4131.93     61.29 o 
  12   4   4     8635.28     8609.40    120.27 o 
  13   4   4     2478.13     2403.96     49.69 o 
  14   4   4      292.99      292.26     18.88 o 
  15   4   4     9388.95     9379.76    147.05 o 
  16   4   4     1581.64     1470.07     46.30 o 
  17   4   4      312.97      284.43     26.47 o 
  18   4   4      271.59      258.00     31.47 o 
   1   5   4    16462.29    17024.17    204.75 o 
   2   5   4    28388.64    28366.39    336.59 o 
   3   5   4        2.87       21.53      5.76 o 
   4   5   4     5689.31     5698.94     71.57 o 
   5   5   4     7038.54     6785.76     81.83 o 
   6   5   4     4304.42     4097.38     54.33 o 
   7   5   4    24201.19    24243.21    272.83 o 
   8   5   4     2391.27     2368.15     38.41 o 
   9   5   4      745.04      748.87     21.39 o 
  10   5   4     1523.03     1452.16     29.79 o 
  11   5   4     7843.41     7789.86    108.79 o 
  12   5   4      867.29      798.91     24.41 o 
  13   5   4     4109.15     3884.49     70.99 o 
  14   5   4     1427.22     1392.36     42.97 o 
  15   5   4       28.64       22.58     13.21 o 
  16   5   4     1664.30     1774.81     51.50 o 
  17   5   4     4272.23     4340.81     99.99 o 
   0   6   4    17169.91    16323.53    281.31 o 
   1   6   4     4573.41     4376.00     68.02 o 
   2   6   4     3951.27     3625.85     51.88 o 
   3   6   4    28490.68    29155.92    334.78 o 
   4   6   4       14.01       46.99      6.14 o 
   5   6   4     5697.08     5717.67     70.40 o 
   6   6   4     2554.24     2186.19     32.29 o 
   7   6   4      743.52      735.57     20.42 o 
   8   6   4    10017.24     9889.63    122.17 o 
   9   6   4    18897.78    18863.57    232.55 o 
  10   6   4     1291.25     1256.88     29.47 o 
  11   6   4     7303.25     7166.24    111.06 o 
  12   6   4     3788.46     3753.54     74.95 o 
  13   6   4     4360.90     4374.47     78.30 o 
  14   6   4      870.26      848.93     31.45 o 
  15   6   4     4923.70     4919.15     99.01 o 
  16   6   4      150.11      137.56     27.13 o 
  17   6   4      265.63      314.22     28.21 o 
   1   7   4    26293.22    25823.60    323.81 o 
   2   7   4    23411.66    23844.48    276.34 o 
   3   7   4      107.11      115.75      8.18 o 
   4   7   4      138.52      187.36      9.14 o 
   5   7   4     5071.81     5315.00     69.87 o 
   6   7   4     4230.58     4542.55     61.66 o 
   7   7   4    18947.33    19101.62    225.87 o 
   8   7   4     3870.58     3787.48     62.80 o 
   9   7   4     3097.09     3152.36     56.84 o 
  10   7   4    10252.01    10170.49    144.71 o 
  11   7   4    11014.73    10950.97    154.85 o 
  12   7   4     1745.36     1772.90     37.70 o 
  13   7   4     3319.34     3153.99     65.75 o 
  14   7   4     3061.15     3072.40     66.57 o 
  15   7   4       11.02       42.74     21.30 o 
  16   7   4     3573.63     3723.92    104.47 o 
  17   7   4     3649.80     3854.27    121.27 o 
   0   8   4    15999.17    15652.39    270.59 o 
   1   8   4     1069.89      985.61     18.68 o 
   2   8   4     7507.77     7524.96     94.69 o 
   3   8   4    10426.70    10441.48    137.64 o 
   4   8   4        2.52       13.71      5.81 o 
   5   8   4     6313.73     6470.41     89.98 o 
   6   8   4     8044.28     8149.95    103.27 o 
   7   8   4      994.34     1036.03     26.84 o 
   8   8   4     1070.36      972.88     25.36 o 
   9   8   4     4037.98     3803.14     64.17 o 
  10   8   4      761.22      700.39     23.43 o 
  11   8   4       64.82       71.25     11.82 o 
  12   8   4      147.29      116.07     15.20 o 
  13   8   4      295.79      270.27     24.88 o 
  14   8   4      496.40      511.69     29.05 o 
  15   8   4     1430.76     1407.58     55.54 o 
  16   8   4      289.04      289.83     37.02 o 
   1   9   4     5859.42     5837.63     80.79 o 
   2   9   4     6269.27     6217.78     84.67 o 
   3   9   4      147.35      146.08     10.11 o 
   4   9   4     1523.78     1491.62     29.23 o 
   5   9   4    14116.93    14599.80    183.56 o 
   6   9   4      199.20      192.17     13.12 o 
   7   9   4    11565.97    11002.46    148.18 o 
   8   9   4    17313.47    16899.54    240.81 o 
   9   9   4     1409.63     1406.75     39.72 o 
  10   9   4     3602.69     3648.36     69.21 o 
  11   9   4    19615.15    18908.96    270.77 o 
  12   9   4      923.63      959.05     37.26 o 
  13   9   4     5907.49     6038.78    127.91 o 
  14   9   4     1773.10     1898.95     53.45 o 
  15   9   4       91.76       81.60     19.88 o 
   0  10   4    13027.68    13028.22    253.62 o 
   1  10   4     3214.82     3185.12     55.47 o 
   2  10   4      144.96      135.80     11.21 o 
   3  10   4       82.33      119.24     10.48 o 
   4  10   4     1335.90     1329.18     32.17 o 
   5  10   4      259.84      291.98     14.64 o 
   6  10   4      194.46      209.97     13.34 o 
   7  10   4       30.43       19.69      9.00 o 
   8  10   4     1897.89     1909.83     41.26 o 
   9  10   4     3273.66     3551.84     63.48 o 
  10  10   4     1048.47     1102.03     36.65 o 
  11  10   4      541.82      512.02     24.71 o 
  12  10   4        0.24       -6.98     12.33 o 
  13  10   4       72.54      104.85     18.55 o 
  14  10   4      117.90      126.26     21.30 o 
  15  10   4      376.49      363.35     29.94 o 
   1  11   4    20091.92    19566.39    263.15 o 
   2  11   4     1588.19     1622.00     37.96 o 
   3  11   4      501.66      484.28     20.98 o 
   4  11   4       88.10       97.16     11.90 o 
   5  11   4     7999.01     7860.30    112.15 o 
   6  11   4     1261.96     1363.50     32.23 o 
   7  11   4    14801.03    14912.97    215.70 o 
   8  11   4     7622.08     7802.31    132.29 o 
   9  11   4      923.80      926.72     32.48 o 
  10  11   4     4147.48     4225.79     82.39 o 
  11  11   4     9659.26     9852.03    171.61 o 
  12  11   4     1951.98     2010.61     52.02 o 
  13  11   4     5333.31     5302.85    107.14 o 
  14  11   4     2796.34     2872.35     75.87 o 
   0  12   4      114.13      138.48     20.01 o 
   1  12   4       52.08       58.18     12.17 o 
   2  12   4     6424.59     6511.50    100.89 o 
   3  12   4        5.83       14.40     10.45 o 
   4  12   4      187.78      144.12     15.06 o 
   5  12   4       29.81       24.86     12.75 o 
   6  12   4      899.58      966.76     32.32 o 
   7  12   4      303.88      240.19     19.28 o 
   8  12   4      632.86      663.67     29.90 o 
   9  12   4      185.39      180.76     18.78 o 
  10  12   4      527.53      490.60     30.01 o 
  11  12   4      432.25      355.69     26.29 o 
  12  12   4       69.89       82.15     18.70 o 
  13  12   4      254.18      262.18     26.58 o 
   1  13   4     5793.62     5812.54     93.79 o 
   2  13   4      678.44      616.36     28.08 o 
   3  13   4       18.31       25.73     10.13 o 
   4  13   4     1341.31     1297.04     39.50 o 
   5  13   4     9449.25     9335.76    152.27 o 
   6  13   4      164.28      117.90     17.73 o 
   7  13   4     6417.72     6077.54    122.48 o 
   8  13   4     3487.54     3507.23     86.81 o 
   9  13   4       16.26      -13.12     13.12 o 
  10  13   4     2216.18     2255.80     63.67 o 
  11  13   4     8284.76     8466.37    165.16 o 
   0  14   4      305.71      266.02     42.36 o 
   1  14   4        7.48       -9.79     11.67 o 
   2  14   4     3674.09     3465.85    102.88 o 
   3  14   4     3802.19     3658.39     70.82 o 
   4  14   4       58.15       56.53     14.49 o 
   5  14   4     1624.28     1653.05     52.44 o 
   6  14   4     3279.27     3075.67     71.20 o 
   7  14   4       34.32       25.53     17.36 o 
   8  14   4      722.13      712.15     41.85 o 
   9  14   4      284.75      289.90     27.32 o 
  10  14   4     2735.93     2955.09     83.14 o 
   1  15   4     5245.71     4982.77    120.28 o 
   2  15   4     3599.07     3405.55     81.68 o 
   3  15   4        0.00        8.20     15.44 o 
   4  15   4     7578.98     7759.58    141.49 o 
   5  15   4     6438.98     6352.69    128.69 o 
   6  15   4        2.25       -9.43     15.96 o 
   7  15   4     4599.21     4798.65    106.34 o 
   8  15   4     1826.68     1811.60     60.20 o 
   0  16   4      634.14      610.94     50.87 o 
   1  16   4      245.15      259.52     25.98 o 
   2  16   4     1741.01     1597.58     54.92 o 
   3  16   4     3733.05     3785.16     90.19 o 
   4  16   4      587.31      509.28     35.90 o 
   5  16   4     1070.75     1055.54     50.40 o 
   1   1   5    25816.61    26708.20    294.46 o 
   2   1   5    58773.30    57406.23    640.64 o 
   3   1   5     1453.68     1686.73     23.27 o 
   4   1   5   135154.61   128652.22   1455.69 o 
   5   1   5    44955.12    45771.06    576.35 o 
   6   1   5       21.59       56.44      8.83 o 
   7   1   5     4131.74     4008.87     54.50 o 
   8   1   5    13518.51    12942.32    164.81 o 
   9   1   5       83.94      104.69      6.86 o 
  10   1   5    23364.35    22598.16    299.25 o 
  11   1   5     2614.47     2690.18     50.51 o 
  12   1   5     2201.32     2066.97     40.73 o 
  13   1   5     3932.84     3832.55     64.94 o 
  14   1   5    15531.94    15420.11    236.67 o 
  15   1   5      479.15      480.90     24.72 o 
  16   1   5     3168.55     3123.52     67.22 o 
  17   1   5      630.88      617.67     30.13 o 
  18   1   5       27.04        3.29     15.45 o 
   0   2   5      108.98       63.51      7.93 o 
   1   2   5     2205.42     2238.53     29.73 o 
   2   2   5     3571.58     3896.42     47.14 o 
   3   2   5       63.52       70.83     10.96 o 
   4   2   5    10938.18    11896.60    139.41 o 
   5   2   5      971.47     1105.49     18.46 o 
   6   2   5      613.19      652.01     20.83 o 
   7   2   5      230.72      290.42     12.05 o 
   8   2   5      661.13      555.18     17.03 o 
   9   2   5      423.02      373.14     13.07 o 
  10   2   5     8172.33     8066.25    121.31 o 
  11   2   5      228.56      195.04     11.86 o 
  12   2   5     4056.27     4022.22     73.36 o 
  13   2   5     1098.79     1064.94     30.41 o 
  14   2   5       43.27       38.50     10.83 o 
  15   2   5      219.04      208.49     18.77 o 
  16   2   5     1053.42     1032.62     39.54 o 
  17   2   5      362.67      369.91     24.68 o 
  18   2   5     2789.93     2821.26     66.39 o 
   1   3   5    16627.65    17031.96    190.16 o 
   2   3   5    20682.79    20187.40    278.05 o 
   3   3   5     5572.04     5856.08     71.41 o 
   4   3   5    71826.02    70972.27    777.68 o 
   5   3   5     9563.06     9468.18    113.28 o 
   6   3   5       72.36       40.09      8.49 o 
   7   3   5     4933.40     5068.41     68.23 o 
   8   3   5    34244.20    34435.71    397.14 o 
   9   3   5      823.59      881.47     24.27 o 
  10   3   5    18349.10    18263.16    225.05 o 
  11   3   5      153.81      183.21     11.87 o 
  12   3   5     1633.29     1553.41     32.66 o 
  13   3   5     4633.76     4658.39     79.88 o 
  14   3   5    16853.71    16298.37    248.93 o 
  15   3   5      152.95      136.64     15.48 o 
  16   3   5     3264.60     3214.57     69.09 o 
  17   3   5      314.90      288.51     24.27 o 
  18   3   5      570.43      534.45     34.74 o 
   0   4   5     3483.61     3251.05    104.19 o 
   1   4   5     1791.64     1836.76     27.74 o 
   2   4   5     3660.84     3817.89     49.00 o 
   3   4   5       48.06       67.64      4.54 o 
   4   4   5       86.27      184.44      9.46 o 
   5   4   5      150.03      193.77      8.34 o 
   6   4   5     5572.15     5920.48     72.07 o 
   7   4   5      198.50      221.68      8.90 o 
   8   4   5     1168.00     1145.90     23.43 o 
   9   4   5     6302.01     6473.99     90.82 o 
  10   4   5    16095.53    16072.56    200.30 o 
  11   4   5        7.43        7.35      7.89 o 
  12   4   5     5007.28     4986.62     79.17 o 
  13   4   5     2668.79     2733.24     51.51 o 
  14   4   5     1212.15     1159.18     35.12 o 
  15   4   5     2626.69     2585.22     58.74 o 
  16   4   5     1989.78     1902.43     53.43 o 
  17   4   5      362.13      377.68     27.12 o 
  18   4   5    10870.59    11308.15    212.62 o 
   1   5   5     5981.49     6021.97     74.69 o 
   2   5   5    11385.62    11335.67    139.64 o 
   3   5   5      828.57      899.17     17.51 o 
   4   5   5    10175.78     9804.38    117.96 o 
   5   5   5     8191.46     8205.52     97.10 o 
   6   5   5     4280.34     4198.37     53.91 o 
   7   5   5      967.99     1015.93     22.42 o 
   8   5   5    12553.20    12221.59    153.81 o 
   9   5   5     5963.77     6008.27     86.18 o 
  10   5   5    14650.78    14467.69    189.00 o 
  11   5   5     3161.41     3057.49     49.29 o 
  12   5   5      981.62      954.45     28.46 o 
  13   5   5     1996.08     1979.59     42.13 o 
  14   5   5    17503.45    17659.34    269.02 o 
  15   5   5      626.68      585.91     28.69 o 
  16   5   5     4888.29     4847.90     99.89 o 
  17   5   5     2861.46     3031.06     78.36 o 
   0   6   5    34409.37    34295.27    576.21 o 
   1   6   5     4664.36     4661.68     62.71 o 
   2   6   5     1069.66     1175.64     24.75 o 
   3   6   5      314.24      315.93     10.32 o 
   4   6   5      741.24      694.42     17.12 o 
   5   6   5       29.17       51.56      9.04 o 
   6   6   5     5679.71     5519.72     71.75 o 
   7   6   5     7540.39     7635.29     99.77 o 
   8   6   5    14927.05    14806.70    200.34 o 
   9   6   5     9065.08     9018.02    128.14 o 
  10   6   5    11176.87    10723.87    158.58 o 
  11   6   5      331.48      325.14     16.46 o 
  12   6   5    13992.85    13585.74    190.13 o 
  13   6   5      433.68      458.38     24.29 o 
  14   6   5     1215.08     1257.56     47.43 o 
  15   6   5     1562.07     1521.16     46.90 o 
  16   6   5     2002.61     2056.06     65.33 o 
  17   6   5      272.77      280.65     32.46 o 
   1   7   5      185.19      173.32      9.24 o 
   2   7   5     3666.04     3685.49     52.87 o 
   3   7   5     2393.78     2414.44     38.22 o 
   4   7   5     2809.03     2861.19     43.86 o 
   5   7   5     5661.74     5772.52     75.18 o 
   6   7   5      624.00      610.86     16.83 o 
   7   7   5      116.77      124.21      9.13 o 
   8   7   5    11155.12    11213.35    163.38 o 
   9   7   5       14.74       15.84      8.74 o 
  10   7   5     4160.89     4294.23     78.08 o 
  11   7   5     7488.24     7393.42    106.81 o 
  12   7   5     1910.60     1894.23     45.85 o 
  13   7   5      528.08      559.40     27.11 o 
  14   7   5     8404.26     8492.24    143.29 o 
  15   7   5      220.42      220.85     21.75 o 
  16   7   5     4382.01     4740.19    120.85 o 
   0   8   5    70143.93    71689.17   1414.68 o 
   1   8   5     2534.71     2537.40     45.40 o 
   2   8   5     5326.76     5351.66     73.48 o 
   3   8   5     7850.60     8000.70    109.05 o 
   4   8   5     8092.61     8259.79    108.20 o 
   5   8   5     1499.43     1539.13     29.39 o 
   6   8   5    22556.13    23150.65    282.24 o 
   7   8   5      298.98      290.32     14.60 o 
   8   8   5    10207.36    10416.46    147.71 o 
   9   8   5     5607.47     5564.84     95.94 o 
  10   8   5    11133.10    11181.08    166.95 o 
  11   8   5      365.18      382.98     26.34 o 
  12   8   5     6905.05     6927.01    112.83 o 
  13   8   5      224.32      233.43     19.60 o 
  14   8   5      247.74      220.14     21.31 o 
  15   8   5      502.96      516.80     37.74 o 
  16   8   5      875.51      902.99     51.76 o 
   1   9   5       19.14       40.62      8.41 o 
   2   9   5     1463.38     1374.51     28.94 o 
   3   9   5      909.35      905.51     22.56 o 
   4   9   5      227.84      223.10     12.76 o 
   5   9   5      356.65      350.32     15.04 o 
   6   9   5      406.56      404.14     16.29 o 
   7   9   5     2055.33     2136.45     43.74 o 
   8   9   5     4463.81     4243.85     70.72 o 
   9   9   5       14.23       -0.85      9.63 o 
  10   9   5     1148.00     1120.35     35.61 o 
  11   9   5      229.07      262.39     17.58 o 
  12   9   5     1842.89     1818.86     44.43 o 
  13   9   5      434.10      404.66     26.28 o 
  14   9   5     2535.07     2669.21     70.88 o 
  15   9   5      219.19      191.46     23.77 o 
   0  10   5    19430.07    18655.78    354.44 o 
   1  10   5     9511.58     9281.31    133.08 o 
   2  10   5     4625.59     4488.23     72.47 o 
   3  10   5    11042.72    10823.44    146.31 o 
   4  10   5      786.79      796.64     25.51 o 
   5  10   5     4242.81     4224.56     66.73 o 
   6  10   5    23762.09    22918.77    282.54 o 
   7  10   5      268.72      280.90     17.82 o 
   8  10   5    20366.44    19872.69    281.95 o 
   9  10   5     5139.65     5300.73     90.26 o 
  10  10   5     1894.86     1754.06     42.31 o 
  11  10   5      488.90      449.10     26.77 o 
  12  10   5     8777.18     8780.61    155.15 o 
  13  10   5       26.61       29.90     15.45 o 
  14  10   5     5525.83     5762.88    115.26 o 
   1  11   5      422.41      404.29     19.48 o 
   2  11   5     1389.31     1391.41     33.60 o 
   3  11   5       88.67       81.56     11.87 o 
   4  11   5     2275.56     2242.54     47.65 o 
   5  11   5      354.53      303.16     17.70 o 
   6  11   5      440.21      482.48     21.50 o 
   7  11   5      132.21      131.36     14.65 o 
   8  11   5      550.25      569.26     27.13 o 
   9  11   5        9.55       -8.01     11.62 o 
  10  11   5     1243.90     1310.03     40.66 o 
  11  11   5      895.17      872.29     41.77 o 
  12  11   5      437.55      478.34     29.27 o 
  13  11   5       46.65       13.99     17.82 o 
   0  12   5    49330.27    48430.77    886.55 o 
   1  12   5     3508.97     3463.71     62.27 o 
   2  12   5     7381.06     7330.81    111.62 o 
   3  12   5     5075.09     4816.12     92.84 o 
   4  12   5     4909.29     4801.91     80.86 o 
   5  12   5      446.43      434.21     21.44 o 
   6  12   5    19487.52    19135.02    285.72 o 
   7  12   5      642.16      593.94     30.26 o 
   8  12   5     7986.69     8321.10    154.48 o 
   9  12   5     3877.28     3866.81     78.07 o 
  10  12   5     1403.91     1542.76     44.59 o 
  11  12   5      473.16      527.89     31.10 o 
  12  12   5     6336.00     6651.12    128.06 o 
   1  13   5      951.26      898.55     30.46 o 
   2  13   5      377.79      373.85     21.14 o 
   3  13   5      208.47      207.90     17.63 o 
   4  13   5        7.25       16.74     12.82 o 
   5  13   5       15.15       10.90     10.64 o 
   6  13   5     2143.70     2091.33     51.41 o 
   7  13   5      739.81      746.14     34.71 o 
   8  13   5       70.21       63.14     16.52 o 
   9  13   5       99.57      100.11     18.67 o 
  10  13   5        6.88        4.18     14.89 o 
  11  13   5       14.30       -2.91     16.72 o 
   0  14   5     9953.72     9916.83    228.61 o 
   1  14   5      354.22      315.03     21.39 o 
   2  14   5     6555.87     6696.80    112.73 o 
   3  14   5     5314.72     5329.86    101.34 o 
   4  14   5     2135.08     2100.52     49.76 o 
   5  14   5      208.88      213.85     20.89 o 
   6  14   5    12429.64    12583.70    211.52 o 
   7  14   5     2324.89     2290.81     60.22 o 
   8  14   5     1338.10     1313.94     48.44 o 
   9  14   5     1137.59     1022.49     46.03 o 
  10  14   5     2619.83     2819.19     81.64 o 
   1  15   5      178.93      149.23     21.71 o 
   2  15   5       18.25       25.51     13.91 o 
   3  15   5      255.18      214.69     22.95 o 
   4  15   5      955.07      927.48     40.27 o 
   5  15   5     1997.69     2089.91     57.73 o 
   6  15   5     3013.77     3124.91     95.26 o 
   7  15   5       11.64       17.73     17.38 o 
   8  15   5     1737.42     1719.41     58.67 o 
   0  16   5      792.67      804.14     57.29 o 
   1  16   5      314.31      278.86     26.81 o 
   2  16   5      729.29      649.46     37.17 o 
   3  16   5     1077.46      997.27     49.43 o 
   4  16   5     2019.83     2153.88     63.57 o 
   5  16   5      199.77      133.36     25.19 o 
   0   0   6    19613.44    19102.89    604.68 o 
   1   0   6    16627.46    17327.76    273.31 o 
   2   0   6    19485.12    20453.39    328.02 o 
   3   0   6    11284.46    11928.17    202.84 o 
   4   0   6    54624.42    56787.82    879.95 o 
   5   0   6     3666.85     4104.08     76.19 o 
   6   0   6    46529.36    46301.29    721.45 o 
   7   0   6      527.45      442.76     16.60 o 
   8   0   6     2043.21     2004.61     48.76 o 
   9   0   6     3599.91     3581.33     73.95 o 
  10   0   6    10548.59    10530.40    208.00 o 
  11   0   6     1586.40     1570.34     47.38 o 
  12   0   6    61698.58    59280.97   1194.18 o 
  13   0   6     1515.75     1480.60     48.64 o 
  14   0   6     4700.22     4675.35    110.03 o 
  15   0   6      349.47      416.61     33.29 o 
  16   0   6     9908.60    10112.20    236.45 o 
  17   0   6      370.02      388.12     35.64 o 
  18   0   6    12748.14    13223.99    304.35 o 
   1   1   6      758.30      883.23     14.59 o 
   2   1   6     9670.45    10246.20    120.27 o 
   3   1   6     5103.41     5598.42     66.76 o 
   4   1   6     1739.29     1802.52     27.34 o 
   5   1   6      693.66      647.05     13.34 o 
   6   1   6     2721.38     2711.43     37.75 o 
   7   1   6     1221.55     1305.23     23.22 o 
   8   1   6     1967.22     2123.42     36.53 o 
   9   1   6     1202.58     1237.67     28.96 o 
  10   1   6     1346.49     1318.12     29.28 o 
  11   1   6      239.33      240.57     13.98 o 
  12   1   6       76.65       52.15     11.95 o 
  13   1   6       55.01       42.37      9.15 o 
  14   1   6      155.91      169.37     14.36 o 
  15   1   6      325.96      304.50     19.36 o 
  16   1   6       21.33       23.08     13.05 o 
  17   1   6        1.74       -6.50     12.54 o 
  18   1   6       63.60       34.68     16.77 o 
   0   2   6    65734.98    66022.73   1088.43 o 
   1   2   6      230.38      189.29     10.57 o 
   2   2   6    28389.30    28607.59    316.49 o 
   3   2   6     2323.64     2688.90     35.09 o 
   4   2   6    26970.30    26529.43    303.88 o 
   5   2   6    18167.39    19424.48    224.96 o 
   6   2   6    65758.98    65148.88    739.78 o 
   7   2   6     4098.04     4224.34     58.31 o 
   8   2   6      120.56      139.37      8.46 o 
   9   2   6     1784.20     1770.65     30.61 o 
  10   2   6     9017.94     8895.43    121.19 o 
  11   2   6      592.06      546.04     21.59 o 
  12   2   6    23074.75    22584.37    301.70 o 
  13   2   6     2244.13     2190.92     46.26 o 
  14   2   6     1740.43     1740.43     44.11 o 
  15   2   6      114.22       92.89     12.71 o 
  16   2   6     9383.28     9222.00    154.19 o 
  17   2   6      447.29      484.82     29.12 o 
  18   2   6     9083.57     9339.93    170.28 o 
   1   3   6    10168.24    10572.85    124.24 o 
   2   3   6    15843.40    15473.39    179.75 o 
   3   3   6     1417.60     1365.68     21.47 o 
   4   3   6     4432.04     4196.69     52.14 o 
   5   3   6     1448.83     1499.28     24.15 o 
   6   3   6     6315.55     6236.29     78.37 o 
   7   3   6      152.10      191.83     13.31 o 
   8   3   6     5120.25     4890.09     67.41 o 
   9   3   6     1139.21     1155.16     23.56 o 
  10   3   6    11387.73    11328.63    151.13 o 
  11   3   6       41.86       16.24      6.80 o 
  12   3   6       92.33       93.15     14.68 o 
  13   3   6     1283.55     1208.91     31.41 o 
  14   3   6      198.15      198.31     15.31 o 
  15   3   6      237.09      202.46     19.89 o 
  16   3   6     1339.78     1265.15     45.50 o 
  17   3   6      407.31      386.41     26.93 o 
  18   3   6       21.31        5.08     16.42 o 
   0   4   6    29291.72    28868.91    544.50 o 
   1   4   6      854.37      812.75     15.21 o 
   2   4   6    13332.87    12848.52    151.26 o 
   3   4   6       49.12       44.87      4.77 o 
   4   4   6    11177.58    11175.06    132.64 o 
   5   4   6     1005.46     1151.49     20.18 o 
   6   4   6    49636.79    48303.58    550.75 o 
   7   4   6      334.83      333.31     16.28 o 
   8   4   6     1141.82     1044.18     22.72 o 
   9   4   6     3449.73     3447.52     53.69 o 
  10   4   6     4464.33     4411.52     64.11 o 
  11   4   6      248.15      243.07     15.30 o 
  12   4   6    16544.12    16464.33    225.69 o 
  13   4   6        0.08       -4.05      9.93 o 
  14   4   6     3972.24     3828.68     75.87 o 
  15   4   6      377.01      362.80     23.48 o 
  16   4   6     4118.65     3918.04     85.64 o 
  17   4   6        3.26        7.40     15.31 o 
   1   5   6      890.70      865.13     16.22 o 
   2   5   6    47626.72    48603.99    572.60 o 
   3   5   6     2752.87     2816.46     43.13 o 
   4   5   6    19706.00    20600.57    258.27 o 
   5   5   6        1.34       35.57      5.99 o 
   6   5   6     5236.96     5246.69     69.97 o 
   7   5   6      681.27      649.98     16.63 o 
   8   5   6    21523.54    21510.86    272.45 o 
   9   5   6      104.98      111.33      9.85 o 
  10   5   6     9127.44     9021.72    129.08 o 
  11   5   6     1455.88     1349.59     36.07 o 
  12   5   6       43.97       57.66     15.76 o 
  13   5   6     1752.79     1727.38     41.34 o 
  14   5   6      658.93      670.79     29.96 o 
  15   5   6     2180.71     2159.89     53.39 o 
  16   5   6     3367.06     3353.35     72.91 o 
  17   5   6      652.59      631.77     36.93 o 
   0   6   6    42926.07    44417.81    802.63 o 
   1   6   6      203.63      310.56      9.76 o 
   2   6   6    19291.09    19683.57    237.89 o 
   3   6   6      810.01      926.23     20.26 o 
   4   6   6     9307.43     9135.21    111.74 o 
   5   6   6      849.62      869.33     23.41 o 
   6   6   6    26613.68    26390.91    315.70 o 
   7   6   6     1105.89     1126.84     25.87 o 
   8   6   6    11442.78    11782.77    170.24 o 
   9   6   6      523.84      475.47     19.97 o 
  10   6   6      765.53      737.49     24.52 o 
  11   6   6      394.72      420.14     20.77 o 
  12   6   6    12082.81    11880.81    169.38 o 
  13   6   6     2206.27     2233.08     49.23 o 
  14   6   6     1830.98     1788.73     49.79 o 
  15   6   6     1447.31     1438.12     49.40 o 
  16   6   6      714.55      683.00     37.19 o 
  17   6   6        6.57      -12.00     17.70 o 
   1   7   6        3.40       12.38      6.47 o 
   2   7   6    31581.82    31481.22    391.92 o 
   3   7   6     3229.34     3218.27     48.15 o 
   4   7   6    14770.06    14756.92    182.85 o 
   5   7   6      450.19      448.57     15.84 o 
   6   7   6     3445.88     3412.19     51.44 o 
   7   7   6      794.92      728.64     21.05 o 
   8   7   6    11655.50    11717.28    163.15 o 
   9   7   6        9.84        0.79      7.51 o 
  10   7   6    17792.63    17842.38    252.84 o 
  11   7   6        7.06       -1.41      8.72 o 
  12   7   6      490.24      520.99     24.07 o 
  13   7   6      981.54      910.15     34.51 o 
  14   7   6     2917.53     3056.14     70.82 o 
  15   7   6      594.01      560.63     31.52 o 
  16   7   6     7526.38     7654.25    143.79 o 
   0   8   6    35364.41    35001.09    873.09 o 
   1   8   6      719.75      711.58     20.41 o 
   2   8   6     7561.79     7336.37     96.95 o 
   3   8   6      442.39      445.68     15.72 o 
   4   8   6      630.22      643.70     18.78 o 
   5   8   6      446.72      451.59     16.41 o 
   6   8   6    12062.53    12292.06    156.15 o 
   7   8   6      102.52      100.98     11.92 o 
   8   8   6     9182.39     9268.43    144.03 o 
   9   8   6      212.52      236.37     16.84 o 
  10   8   6      288.32      268.13     18.14 o 
  11   8   6       65.47       39.88      9.14 o 
  12   8   6     1219.90     1156.92     37.09 o 
  13   8   6      578.89      553.88     29.40 o 
  14   8   6      180.36      173.82     20.59 o 
  15   8   6      765.07      754.91     37.03 o 
  16   8   6      278.65      255.61     25.25 o 
   1   9   6        4.42       23.35      8.51 o 
   2   9   6    15676.08    15422.36    209.39 o 
   3   9   6     1366.15     1369.68     30.77 o 
   4   9   6     3059.89     3093.49     51.45 o 
   5   9   6     1386.35     1398.20     28.82 o 
   6   9   6     1267.06     1310.51     29.51 o 
   7   9   6     2223.30     2236.64     44.46 o 
   8   9   6    28020.39    27902.98    370.84 o 
   9   9   6     1785.22     1737.95     39.19 o 
  10   9   6    10348.95    10509.58    160.30 o 
  11   9   6      274.28      271.21     19.00 o 
  12   9   6     2776.17     2880.30     59.54 o 
  13   9   6     1442.94     1495.51     44.49 o 
  14   9   6     9371.93     9618.53    182.24 o 
  15   9   6        2.73       -4.84     18.72 o 
   0  10   6     4945.57     5233.69    116.82 o 
   1  10   6     2074.89     2068.31     49.18 o 
   2  10   6      820.96      809.24     25.97 o 
   3  10   6      132.44      133.45     12.58 o 
   4  10   6      298.95      291.72     17.18 o 
   5  10   6       47.48       38.03     10.32 o 
   6  10   6      215.25      234.24     16.42 o 
   7  10   6      320.93      322.42     19.11 o 
   8  10   6     2311.79     2415.67     51.17 o 
   9  10   6      108.29       95.77     14.15 o 
  10  10   6     1283.24     1374.99     35.74 o 
  11  10   6      200.38      176.68     17.78 o 
  12  10   6      971.19      933.20     44.30 o 
  13  10   6       48.70       62.77     18.67 o 
  14  10   6       86.69       64.51     19.25 o 
   1  11   6      300.38      266.65     16.78 o 
   2  11   6    28855.69    28195.32    409.39 o 
   3  11   6     1066.75      997.59     30.10 o 
   4  11   6     7279.60     7284.69    115.82 o 
   5  11   6     1855.89     1834.61     42.48 o 
   6  11   6      329.73      284.52     18.80 o 
   7  11   6      834.95      765.51     29.45 o 
   8  11   6    18063.88    18324.19    264.14 o 
   9  11   6      796.84      819.21     31.43 o 
  10  11   6     7335.68     7683.47    131.72 o 
  11  11   6       31.19       34.14     13.93 o 
  12  11   6     2182.65     2314.86     64.06 o 
  13  11   6      105.47      108.26     21.03 o 
   0  12   6       37.24       83.65     23.19 o 
   1  12   6        2.34       -3.57     10.29 o 
   2  12   6      790.16      784.97     27.99 o 
   3  12   6      561.14      509.27     24.98 o 
   4  12   6      276.26      286.92     20.68 o 
   5  12   6      247.97      280.68     19.11 o 
   6  12   6      765.34      799.41     32.55 o 
   7  12   6      178.15      156.03     19.00 o 
   8  12   6       82.18       53.93     15.89 o 
   9  12   6       64.88       51.24     15.72 o 
  10  12   6     1517.72     1692.02     49.98 o 
  11  12   6      970.91      981.10     38.93 o 
  12  12   6       25.81       14.70     17.03 o 
   1  13   6      256.27      254.20     17.95 o 
   2  13   6    12585.91    12318.53    176.66 o 
   3  13   6        0.90       16.16     11.80 o 
   4  13   6     9984.34     9726.42    158.37 o 
   5  13   6      202.84      238.14     19.98 o 
   6  13   6      429.01      410.61     26.64 o 
   7  13   6       61.97       72.65     16.70 o 
   8  13   6    12007.41    12311.11    208.33 o 
   9  13   6       81.11       67.32     17.89 o 
  10  13   6     8429.52     8712.04    157.81 o 
  11  13   6       17.53       15.43     17.34 o 
   0  14   6     1734.11     1746.21     67.44 o 
   1  14   6      818.74      728.88     30.69 o 
   2  14   6     2542.44     2425.92     54.66 o 
   3  14   6     1387.03     1385.11     40.93 o 
   4  14   6      108.40      120.46     17.72 o 
   5  14   6      521.00      534.57     30.65 o 
   6  14   6     1629.42     1652.15     50.81 o 
   7  14   6        3.25      -15.66     15.66 o 
   8  14   6      500.50      445.33     30.03 o 
   9  14   6      564.10      565.76     33.27 o 
   1  15   6       55.74       45.19     15.50 o 
   2  15   6     6045.86     6139.13    117.16 o 
   3  15   6       94.48       79.51     17.17 o 
   4  15   6    12567.49    13088.42    208.52 o 
   5  15   6       11.77       18.36     16.60 o 
   6  15   6      658.26      678.89     35.85 o 
   7  15   6        5.31       22.55     17.67 o 
   0  16   6     1870.83     1843.10     74.22 o 
   1  16   6       25.45       20.47     16.73 o 
   2  16   6     4763.77     4981.47    109.26 o 
   3  16   6       94.45       73.21     19.92 o 
   4  16   6      820.86      770.92     41.24 o 
   1   1   7    23396.31    24790.38    283.82 o 
   2   1   7    48194.62    50418.87    553.97 o 
   3   1   7     7265.51     7318.43     88.47 o 
   4   1   7    66861.95    65188.35    736.04 o 
   5   1   7     4064.87     4261.10     57.04 o 
   6   1   7     3052.37     3208.77     43.76 o 
   7   1   7     5862.39     5536.67     70.62 o 
   8   1   7    18237.51    17749.82    217.31 o 
   9   1   7      853.24      847.92     23.76 o 
  10   1   7    15832.42    15549.93    220.10 o 
  11   1   7    23393.09    22784.19    316.85 o 
  12   1   7     1235.95     1210.43     31.10 o 
  13   1   7     1948.31     1909.34     42.83 o 
  14   1   7    10188.38     9911.13    147.52 o 
  15   1   7       29.39       24.10     10.62 o 
  16   1   7     1488.23     1514.56     44.28 o 
  17   1   7     8335.68     8373.58    145.36 o 
  18   1   7      208.24      198.47     21.91 o 
   0   2   7     9348.20    10187.72    165.16 o 
   1   2   7      254.11      238.60      8.38 o 
   2   2   7       15.06       10.08      3.74 o 
   3   2   7     6957.59     6911.44     81.72 o 
   4   2   7     3663.93     3828.31     50.25 o 
   5   2   7      794.76      682.44     19.53 o 
   6   2   7       76.07      115.75      6.75 o 
   7   2   7     4540.43     4879.86     66.64 o 
   8   2   7      361.47      335.00     12.51 o 
   9   2   7      728.81      717.63     20.26 o 
  10   2   7     5152.30     5070.60     78.77 o 
  11   2   7    11368.97    11078.49    155.92 o 
  12   2   7     1071.45     1018.27     28.43 o 
  13   2   7      675.25      648.68     25.60 o 
  14   2   7        2.16       -5.19      9.79 o 
  15   2   7      279.62      283.50     20.30 o 
  16   2   7       77.53       49.34     13.03 o 
  17   2   7       35.17       11.47     14.94 o 
   1   3   7     9344.28     8615.36    103.10 o 
   2   3   7    22694.17    22904.25    263.92 o 
   3   3   7     2243.76     2265.99     31.24 o 
   4   3   7    54446.21    54788.52    603.00 o 
   5   3   7     8601.67     8513.48    103.88 o 
   6   3   7       22.55       41.56      5.43 o 
   7   3   7    19036.46    19393.14    236.41 o 
   8   3   7    11388.40    11324.26    148.07 o 
   9   3   7     3527.46     3401.01     61.36 o 
  10   3   7     9762.91     9746.84    132.45 o 
  11   3   7     1948.35     1870.80     38.54 o 
  12   3   7     1113.94     1111.23     29.53 o 
  13   3   7     1210.27     1121.01     30.68 o 
  14   3   7     9689.34     9755.05    143.40 o 
  15   3   7     1104.19      981.05     36.04 o 
  16   3   7     4415.45     4557.64    101.27 o 
  17   3   7     1276.58     1353.96     48.52 o 
   0   4   7    16483.11    17614.41    318.58 o 
   1   4   7     1116.98     1258.05     24.24 o 
   2   4   7       94.62       93.63      5.59 o 
   3   4   7    13059.99    12589.50    154.04 o 
   4   4   7     2674.59     2715.83     36.84 o 
   5   4   7    11030.16    11102.30    158.84 o 
   6   4   7     3201.56     3271.97     45.84 o 
   7   4   7     8735.68     8722.97    112.47 o 
   8   4   7      816.42      841.02     20.15 o 
   9   4   7     1212.20     1258.07     25.96 o 
  10   4   7     8802.41     8796.10    126.09 o 
  11   4   7      647.40      664.19     24.32 o 
  12   4   7     3408.17     3504.22     68.29 o 
  13   4   7      551.07      496.43     23.31 o 
  14   4   7      597.28      517.27     38.67 o 
  15   4   7     2793.02     2713.86     61.60 o 
  16   4   7      850.28      901.67     36.81 o 
  17   4   7      217.20      207.63     22.57 o 
   1   5   7    14065.66    13629.93    174.19 o 
   2   5   7    23032.01    23114.09    268.05 o 
   3   5   7       45.37       43.83      5.45 o 
   4   5   7    15648.43    15953.28    187.63 o 
   5   5   7     5794.72     5653.99     75.08 o 
   6   5   7     4557.85     4782.19     64.63 o 
   7   5   7    10763.61    10902.41    138.74 o 
   8   5   7    12409.08    12288.15    161.95 o 
   9   5   7     3987.37     3908.56     61.11 o 
  10   5   7     2761.63     2712.18     47.14 o 
  11   5   7     5396.88     5401.97     89.29 o 
  12   5   7     1486.14     1416.51     41.06 o 
  13   5   7     2235.85     2222.03     51.36 o 
  14   5   7    10520.12    10633.65    182.19 o 
  15   5   7      213.74      231.48     23.38 o 
  16   5   7     4136.91     4255.29     96.81 o 
  17   5   7     2745.70     2760.42     80.45 o 
   0   6   7    23685.27    23643.05    403.80 o 
   1   6   7       56.68       71.97      7.77 o 
   2   6   7      569.99      540.55     15.08 o 
   3   6   7    20703.35    20833.29    252.47 o 
   4   6   7    12494.73    12811.83    166.34 o 
   5   6   7     4190.19     4246.44     57.69 o 
   6   6   7    10361.15    10443.50    137.49 o 
   7   6   7     1506.76     1437.54     34.26 o 
   8   6   7      972.09      913.57     31.43 o 
   9   6   7     1807.80     1760.55     38.60 o 
  10   6   7    12399.58    12022.99    168.45 o 
  11   6   7     4920.14     4974.93     84.79 o 
  12   6   7     3523.91     3488.18     69.48 o 
  13   6   7      946.13      919.06     33.95 o 
  14   6   7      485.38      456.31     27.77 o 
  15   6   7     2945.53     2962.75     70.80 o 
  16   6   7      487.21      522.35     31.68 o 
   1   7   7    11368.11    11248.02    147.66 o 
   2   7   7     5944.52     6041.91     81.24 o 
   3   7   7      259.95      305.44     16.18 o 
   4   7   7      483.98      518.67     16.17 o 
   5   7   7     7477.69     7674.46    101.44 o 
   6   7   7     4356.81     4240.12     64.47 o 
   7   7   7     5755.01     5759.68     95.44 o 
   8   7   7    10684.27    10651.07    149.79 o 
   9   7   7       82.91       56.31     10.11 o 
  10   7   7     2653.18     2690.49     53.23 o 
  11   7   7     1054.85     1078.73     34.91 o 
  12   7   7     1354.50     1353.46     39.45 o 
  13   7   7     1201.49     1183.43     38.72 o 
  14   7   7     4676.49     4754.30     97.39 o 
  15   7   7        0.62       -2.15     14.72 o 
  16   7   7     3287.89     3483.98     81.45 o 
   0   8   7    43473.60    42236.12    768.15 o 
   1   8   7      253.80      272.05     14.02 o 
   2   8   7     3217.53     3118.53     52.88 o 
   3   8   7     7031.59     7058.47     98.88 o 
   4   8   7     4731.20     4649.75     66.84 o 
   5   8   7     3280.78     3383.74     52.21 o 
   6   8   7    12521.32    12683.54    167.73 o 
   7   8   7     2904.99     2904.49     52.39 o 
   8   8   7     7371.04     7223.59    113.09 o 
   9   8   7     1090.67     1064.53     41.40 o 
  10   8   7     3986.99     4122.31     70.46 o 
  11   8   7     2831.19     2779.65     59.13 o 
  12   8   7     3411.43     3478.98     71.46 o 
  13   8   7     1045.65     1006.79     40.51 o 
  14   8   7     1559.28     1553.11     49.40 o 
  15   8   7     5299.02     5521.03    123.03 o 
   1   9   7     1722.40     1744.18     36.71 o 
   2   9   7     2587.83     2480.42     46.27 o 
   3   9   7     1774.17     1760.73     36.52 o 
   4   9   7      114.81      179.35     13.18 o 
   5   9   7       45.44       38.75      9.65 o 
   6   9   7      162.34      164.63     13.27 o 
   7   9   7      628.74      646.15     25.63 o 
   8   9   7     2869.00     2827.80     53.34 o 
   9   9   7     1544.20     1480.40     37.33 o 
  10   9   7     1099.23     1047.91     31.35 o 
  11   9   7       17.05       12.01     10.51 o 
  12   9   7      437.64      437.06     41.35 o 
  13   9   7     1300.64     1336.34     46.80 o 
  14   9   7      641.56      601.50     33.75 o 
  15   9   7       97.46      105.55     21.97 o 
   0  10   7    58794.10    57374.58   1041.75 o 
   1  10   7      942.97      843.50     32.51 o 
   2  10   7     9623.24     9667.68    145.77 o 
   3  10   7     7926.02     7726.94    126.60 o 
   4  10   7     4198.05     4068.73     68.37 o 
   5  10   7       63.86       54.61     12.05 o 
   6  10   7    17704.14    17769.20    242.18 o 
   7  10   7    10366.08    10488.52    188.91 o 
   8  10   7     7594.99     7778.89    124.11 o 
   9  10   7     5698.44     5666.56     96.54 o 
  10  10   7     2264.97     2361.47     54.30 o 
  11  10   7      714.57      682.88     29.07 o 
  12  10   7     3880.20     4020.90     96.66 o 
  13  10   7     4052.59     4176.49     96.12 o 
  14  10   7     1202.09     1230.83     62.69 o 
   1  11   7       27.52       51.69     11.74 o 
   2  11   7     2889.64     2877.42     54.37 o 
   3  11   7       12.70       -6.02      9.49 o 
   4  11   7        3.01        6.85     10.04 o 
   5  11   7     1833.11     1807.72     44.83 o 
   6  11   7      403.24      392.56     24.41 o 
   7  11   7        6.46       -3.72     12.68 o 
   8  11   7      303.63      330.07     23.60 o 
   9  11   7       26.57        4.65     12.75 o 
  10  11   7       25.10       40.82     14.20 o 
  11  11   7       28.65        7.27     14.67 o 
  12  11   7      623.16      619.73     38.30 o 
  13  11   7      669.08      629.86     37.77 o 
   0  12   7    19844.69    20209.92    388.57 o 
   1  12   7     2409.39     2334.10     48.67 o 
   2  12   7     3545.23     3599.67     68.15 o 
   3  12   7     5654.82     5567.85     90.45 o 
   4  12   7     3221.35     3146.28     71.22 o 
   5  12   7      565.36      603.64     26.64 o 
   6  12   7    11960.43    12237.25    194.10 o 
   7  12   7     2055.50     2154.73     53.15 o 
   8  12   7     3782.49     3928.97     84.30 o 
   9  12   7     3280.88     3470.01     77.92 o 
  10  12   7     1756.05     1847.91     53.46 o 
  11  12   7      953.07      927.16     42.72 o 
  12  12   7     6165.92     6523.19    145.55 o 
   1  13   7     3579.75     3617.38     66.98 o 
   2  13   7      590.27      597.78     25.86 o 
   3  13   7      692.73      649.62     26.99 o 
   4  13   7        9.66        9.28     12.17 o 
   5  13   7      302.58      297.05     22.35 o 
   6  13   7     1770.68     1700.86     50.15 o 
   7  13   7     1064.84     1027.04     42.27 o 
   8  13   7      106.96       91.97     19.16 o 
   9  13   7      203.16      181.03     21.79 o 
  10  13   7       11.58       19.42     16.06 o 
   0  14   7     8771.44     8712.12    189.03 o 
   1  14   7      493.27      467.02     24.42 o 
   2  14   7     2759.69     2690.88     63.34 o 
   3  14   7     3162.01     3101.25     67.79 o 
   4  14   7     4357.09     4396.47     86.72 o 
   5  14   7      433.29      385.98     27.43 o 
   6  14   7    10364.03    10538.63    183.94 o 
   7  14   7      582.37      573.90     33.22 o 
   8  14   7      764.28      741.05     37.42 o 
   9  14   7     1901.69     1940.35     57.68 o 
   1  15   7     1748.02     1605.12     48.00 o 
   2  15   7      526.46      547.05     29.90 o 
   3  15   7       73.32       60.28     16.77 o 
   4  15   7     1414.74     1514.01     48.01 o 
   5  15   7      133.64      143.01     21.18 o 
   6  15   7     1549.85     1770.36     54.89 o 
   0  16   7     1896.05     1672.81     72.19 o 
   1  16   7     1400.28     1396.35     51.15 o 
   2  16   7     1376.38     1277.24     48.97 o 
   0   0   8      190.79      159.52     14.65 o 
   1   0   8    47631.22    49134.32    764.32 o 
   2   0   8     1502.78     1537.55     33.80 o 
   3   0   8    91310.42    90345.92   1399.30 o 
   4   0   8      925.32      868.14     23.63 o 
   5   0   8     2211.83     1777.66     39.50 o 
   6   0   8    19104.75    19145.00    306.18 o 
   7   0   8      454.73      451.73     20.68 o 
   8   0   8      124.03      116.85     23.06 o 
   9   0   8    50263.01    50287.88    917.17 o 
  10   0   8      418.19      454.35     26.32 o 
  11   0   8     6840.82     6782.99    144.49 o 
  12   0   8     4264.35     4271.50    100.64 o 
  13   0   8     2774.65     2579.40     70.75 o 
  14   0   8      456.66      405.14     29.02 o 
  15   0   8     3170.87     3364.45     99.68 o 
  16   0   8     4896.36     4690.03    129.41 o 
  17   0   8     3981.46     4129.10    120.41 o 
   1   1   8     1886.92     1954.90     29.68 o 
   2   1   8      201.48      282.57     11.03 o 
   3   1   8     2154.21     2479.06     34.13 o 
   4   1   8      931.30      939.51     17.36 o 
   5   1   8     2374.09     2607.51     37.39 o 
   6   1   8     6430.18     6483.80     83.82 o 
   7   1   8     2596.32     2591.14     37.72 o 
   8   1   8      179.03      175.83     10.08 o 
   9   1   8        2.49        8.47     10.39 o 
  10   1   8      725.09      645.34     22.44 o 
  11   1   8     3600.93     3442.26     62.34 o 
  12   1   8     1213.28     1155.32     32.00 o 
  13   1   8        8.82        2.22      9.21 o 
  14   1   8       53.89       38.90     11.24 o 
  15   1   8     1275.16     1078.55     35.46 o 
  16   1   8     1155.54      955.25     37.24 o 
  17   1   8      389.94      403.80     26.26 o 
   0   2   8      847.96      890.82     22.97 o 
   1   2   8    33266.42    33142.31    405.77 o 
   2   2   8     1516.71     1418.21     22.18 o 
   3   2   8    48788.22    48813.09    554.02 o 
   4   2   8     8175.56     8292.60     97.76 o 
   5   2   8    30995.68    31456.57    361.60 o 
   6   2   8     6483.58     6119.42     77.81 o 
   7   2   8     5051.81     5006.87     68.83 o 
   8   2   8      737.55      739.79     22.16 o 
   9   2   8    34570.64    33267.66    434.29 o 
  10   2   8     3259.84     3255.45     56.05 o 
  11   2   8     1636.94     1624.90     35.58 o 
  12   2   8    11560.52    11428.82    162.61 o 
  13   2   8      607.97      542.24     22.46 o 
  14   2   8      576.20      595.41     25.82 o 
  15   2   8     9478.13     9441.28    141.34 o 
  16   2   8     3268.38     3249.15     70.35 o 
  17   2   8     3092.71     3193.81     76.07 o 
   1   3   8      169.79      188.30     10.31 o 
   2   3   8    16752.23    17915.27    208.65 o 
   3   3   8        0.65       23.17      8.07 o 
   4   3   8     8946.67     9017.14    105.95 o 
   5   3   8    11380.94    11032.47    132.87 o 
   6   3   8     2069.47     2047.10     31.79 o 
   7   3   8      101.30      115.36      8.44 o 
   8   3   8      742.13      696.73     21.61 o 
   9   3   8     5566.51     5491.10     83.14 o 
  10   3   8      141.81      156.28     12.92 o 
  11   3   8     1908.89     1907.00     42.06 o 
  12   3   8      278.48      297.27     17.05 o 
  13   3   8     4722.93     4670.92     81.46 o 
  14   3   8     1275.28     1258.84     38.70 o 
  15   3   8      351.95      343.11     23.00 o 
  16   3   8       21.32       34.50     14.42 o 
  17   3   8     2243.02     2298.73     66.40 o 
   0   4   8    25103.88    26034.79    411.63 o 
   1   4   8    17938.77    17929.24    208.72 o 
   2   4   8     9899.48    10297.36    123.58 o 
   3   4   8    22942.44    22600.62    261.78 o 
   4   4   8     1784.64     1841.30     27.75 o 
   5   4   8     1456.32     1432.42     24.69 o 
   6   4   8     3629.30     3790.07     52.13 o 
   7   4   8     6279.95     6346.88     85.30 o 
   8   4   8      356.83      344.71     15.21 o 
   9   4   8    26156.84    25573.28    311.78 o 
  10   4   8      163.09      156.29     12.65 o 
  11   4   8     1059.64      977.78     30.42 o 
  12   4   8     5255.00     5043.53    104.43 o 
  13   4   8     5023.79     5068.10     91.64 o 
  14   4   8       22.92       15.89     11.53 o 
  15   4   8     9282.73     9285.10    164.02 o 
  16   4   8     1039.81      964.47     40.29 o 
  17   4   8     2638.20     2714.15     73.83 o 
   1   5   8     5410.19     5613.15     77.37 o 
   2   5   8     8233.04     8010.48    102.63 o 
   3   5   8       81.00       83.16      6.63 o 
   4   5   8       65.79       61.73      6.62 o 
   5   5   8    18106.34    18030.27    205.36 o 
   6   5   8      852.42      738.87     18.72 o 
   7   5   8     1525.68     1551.13     30.72 o 
   8   5   8      706.66      730.78     21.90 o 
   9   5   8      372.38      362.66     16.20 o 
  10   5   8     4565.69     4615.47     74.97 o 
  11   5   8     2992.36     2887.91     56.29 o 
  12   5   8       19.18        9.53     11.60 o 
  13   5   8     7837.79     7675.23    141.98 o 
  14   5   8      390.63      393.91     24.00 o 
  15   5   8      461.12      433.37     28.17 o 
  16   5   8      160.27      185.57     22.18 o 
   0   6   8    10690.65    10347.84    185.99 o 
   1   6   8     5214.46     5278.90     68.75 o 
   2   6   8     4454.11     4271.43     57.52 o 
   3   6   8    13854.51    14083.79    180.90 o 
   4   6   8       96.74       88.69      8.66 o 
   5   6   8        3.39       -7.12      7.12 o 
   6   6   8     6735.37     6496.35     99.69 o 
   7   6   8     9973.40     9963.95    173.22 o 
   8   6   8     3078.02     3061.24     56.36 o 
   9   6   8     8960.06     9028.19    162.52 o 
  10   6   8      189.53      165.37     14.42 o 
  11   6   8        7.69       23.28     10.48 o 
  12   6   8      146.37      139.25     15.71 o 
  13   6   8     3635.96     3707.69     85.40 o 
  14   6   8      326.39      375.98     24.14 o 
  15   6   8     6412.06     6699.61    128.20 o 
  16   6   8       52.33       28.50     16.80 o 
   1   7   8    21617.10    21222.52    279.87 o 
   2   7   8     7047.48     7006.79     97.39 o 
   3   7   8      373.25      354.54     14.62 o 
   4   7   8       59.02       83.05      8.85 o 
   5   7   8    38240.13    37843.54    488.16 o 
   6   7   8      137.32      114.50     11.02 o 
   7   7   8     4053.72     4054.64     66.66 o 
   8   7   8     6468.61     6268.34    100.18 o 
   9   7   8      514.68      460.02     20.33 o 
  10   7   8     2551.13     2526.46     49.18 o 
  11   7   8     4585.02     4518.54     80.45 o 
  12   7   8       41.99       41.24     12.64 o 
  13   7   8     6605.16     6588.19    124.17 o 
  14   7   8       33.00       47.62     16.37 o 
  15   7   8      492.10      520.83     31.77 o 
   0   8   8     2266.89     2226.59     72.15 o 
   1   8   8     1213.64     1277.46     29.35 o 
   2   8   8       70.10       67.85      9.13 o 
   3   8   8     5635.58     5545.25     81.18 o 
   4   8   8     2374.14     2291.90     41.37 o 
   5   8   8      464.34      435.03     18.64 o 
   6   8   8     1904.94     1933.84     39.46 o 
   7   8   8     3265.39     3482.68     63.07 o 
   8   8   8      798.16      754.66     25.71 o 
   9   8   8     1891.78     1836.48     44.68 o 
  10   8   8      356.19      326.72     19.64 o 
  11   8   8      192.89      196.69     16.66 o 
  12   8   8      191.18      171.14     17.92 o 
  13   8   8     1515.22     1504.81     47.34 o 
  14   8   8      121.41       94.11     18.71 o 
  15   8   8     3114.51     3340.27     87.37 o 
   1   9   8    20484.60    20052.93    281.23 o 
   2   9   8     6959.48     6982.58    104.20 o 
   3   9   8      379.92      361.84     17.71 o 
   4   9   8      546.66      595.84     22.20 o 
   5   9   8    27591.82    27156.12    358.82 o 
   6   9   8      180.89      190.07     15.58 o 
   7   9   8    11430.49    11589.13    172.91 o 
   8   9   8     2921.57     2946.81     60.96 o 
   9   9   8        9.81       -1.22     10.55 o 
  10   9   8      867.78      867.70     31.49 o 
  11   9   8     4590.56     4585.77     87.69 o 
  12   9   8     2182.17     2272.07     58.37 o 
  13   9   8    10057.66    10002.84    188.05 o 
  14   9   8     2647.85     2714.79     73.69 o 
   0  10   8     5193.40     5237.97    118.57 o 
   1  10   8       29.07       26.68     10.90 o 
   2  10   8     1194.59     1160.30     30.84 o 
   3  10   8     1490.00     1496.79     37.06 o 
   4  10   8        2.63       -7.70      9.90 o 
   5  10   8      209.12      185.15     16.00 o 
   6  10   8      933.54      918.21     33.51 o 
   7  10   8     3358.63     3319.86     64.13 o 
   8  10   8     1337.07     1307.08     36.87 o 
   9  10   8       77.62       73.22     16.66 o 
  10  10   8       80.17       58.75     14.12 o 
  11  10   8      247.58      238.71     20.10 o 
  12  10   8      359.49      325.85     23.81 o 
  13  10   8      643.35      624.62     36.54 o 
   1  11   8    21485.67    21334.36    287.66 o 
   2  11   8      432.25      464.10     21.84 o 
   3  11   8     1100.30     1023.90     32.43 o 
   4  11   8      428.97      396.83     22.65 o 
   5  11   8    15828.50    16003.08    243.58 o 
   6  11   8      803.60      809.15     36.40 o 
   7  11   8    11091.15    11160.78    178.40 o 
   8  11   8     4497.57     4654.17     88.73 o 
   9  11   8      860.13      807.05     35.07 o 
  10  11   8      726.18      762.85     34.92 o 
  11  11   8     3738.40     3991.39     77.63 o 
  12  11   8     1134.91     1208.23     49.35 o 
   0  12   8     1262.71     1243.26     49.62 o 
   1  12   8      144.95      156.04     20.11 o 
   2  12   8     1077.74     1047.41     32.88 o 
   3  12   8      655.07      655.60     27.85 o 
   4  12   8        0.92      -10.39     10.39 o 
   5  12   8      170.02      155.93     18.02 o 
   6  12   8      696.23      751.40     32.66 o 
   7  12   8      108.25      114.96     17.02 o 
   8  12   8        7.66        9.15     13.69 o 
   9  12   8     1312.61     1353.81     47.62 o 
  10  12   8     1298.66     1267.92     49.65 o 
  11  12   8      141.08      133.96     20.82 o 
   1  13   8    16635.19    16493.92    230.75 o 
   2  13   8      922.77      940.60     32.71 o 
   3  13   8      247.34      258.42     20.96 o 
   4  13   8      604.69      615.53     30.15 o 
   5  13   8    11772.91    11974.49    192.24 o 
   6  13   8      198.32      219.39     21.60 o 
   7  13   8     9543.40     9980.22    175.41 o 
   8  13   8     2294.10     2353.47     69.39 o 
   9  13   8        7.66       12.16     16.01 o 
  10  13   8      999.98     1007.75     46.54 o 
   0  14   8      841.78      723.09     42.46 o 
   1  14   8     2591.80     2616.34     55.70 o 
   2  14   8     3039.19     3162.06     65.68 o 
   3  14   8      121.24      155.21     18.05 o 
   4  14   8      104.39       71.88     16.18 o 
   5  14   8      579.88      551.99     32.10 o 
   6  14   8     2214.10     2312.73     62.01 o 
   7  14   8      155.34      142.77     21.28 o 
   8  14   8      245.31      239.50     24.75 o 
   1  15   8     4774.24     4801.01     93.92 o 
   2  15   8     1449.10     1474.82     47.32 o 
   3  15   8        5.93        4.53     14.84 o 
   4  15   8     1906.27     1984.28     57.44 o 
   5  15   8     6656.63     6736.37    137.81 o 
   1   1   9    23058.55    22689.82    270.88 o 
   2   1   9      864.46      975.14     17.71 o 
   3   1   9     4940.17     4864.36     60.85 o 
   4   1   9     2659.21     2727.31     37.68 o 
   5   1   9    16593.47    16436.40    192.84 o 
   6   1   9        0.02        5.25      5.30 o 
   7   1   9    33128.92    32572.34    404.02 o 
   8   1   9      177.35      158.64     14.63 o 
   9   1   9      757.87      736.70     23.16 o 
  10   1   9      490.97      489.76     19.96 o 
  11   1   9    28399.33    27462.46    362.94 o 
  12   1   9     2175.93     2115.30     48.03 o 
  13   1   9     7868.79     7635.04    121.41 o 
  14   1   9      468.93      420.98     21.96 o 
  15   1   9      126.09      153.16     15.10 o 
  16   1   9     2225.98     2133.72     50.96 o 
  17   1   9    15434.95    15920.17    266.30 o 
   0   2   9     1242.95     1258.50     29.84 o 
   1   2   9      389.98      397.43     12.19 o 
   2   2   9     3374.34     3318.68     43.75 o 
   3   2   9    16107.62    16287.47    185.63 o 
   4   2   9     1235.62     1265.18     21.97 o 
   5   2   9     5518.49     5473.71     70.82 o 
   6   2   9      598.08      532.73     14.56 o 
   7   2   9     1011.60      967.62     21.35 o 
   8   2   9     3160.10     3124.43     50.34 o 
   9   2   9     1056.20     1063.27     35.07 o 
  10   2   9     4024.53     3958.80     66.00 o 
  11   2   9      989.52      864.33     27.58 o 
  12   2   9        5.27        1.06      9.02 o 
  13   2   9      462.34      394.84     20.15 o 
  14   2   9       21.70       -8.34      9.62 o 
  15   2   9     1942.99     1880.73     45.85 o 
  16   2   9      705.27      643.92     31.32 o 
  17   2   9        5.45       10.75     16.30 o 
   1   3   9    50573.65    50632.63    595.23 o 
   2   3   9     1721.86     1688.77     26.04 o 
   3   3   9     2835.74     2857.81     40.40 o 
   4   3   9      332.02      300.01     10.55 o 
   5   3   9    25034.37    25453.63    295.78 o 
   6   3   9       68.24      128.94     12.91 o 
   7   3   9    25078.46    24439.88    296.74 o 
   8   3   9     4826.20     4712.14     67.15 o 
   9   3   9     3992.28     3919.23     64.66 o 
  10   3   9       90.64       80.51     11.18 o 
  11   3   9    31711.20    31041.56    427.37 o 
  12   3   9        8.76       25.67     11.17 o 
  13   3   9     6505.27     6466.90    106.62 o 
  14   3   9      225.37      209.73     19.13 o 
  15   3   9      423.29      389.92     24.41 o 
  16   3   9      234.04      236.87     21.67 o 
  17   3   9    13383.36    13452.84    244.92 o 
   0   4   9     2525.18     2411.44     48.20 o 
   1   4   9     1110.87     1050.61     19.37 o 
   2   4   9     2106.19     2068.73     30.42 o 
   3   4   9    29603.70    29734.95    354.02 o 
   4   4   9      564.30      576.42     14.59 o 
   5   4   9    11504.62    11697.53    141.34 o 
   6   4   9     2828.31     2925.43     42.94 o 
   7   4   9     4741.26     4916.39     69.26 o 
   8   4   9     1954.23     1941.14     37.64 o 
   9   4   9     1224.41     1203.47     29.24 o 
  10   4   9      314.61      311.91     18.04 o 
  11   4   9     4459.25     4303.69     75.90 o 
  12   4   9      563.47      601.70     33.57 o 
  13   4   9      339.14      301.48     19.57 o 
  14   4   9       11.21       29.94     13.02 o 
  15   4   9      941.77     1056.98     44.48 o 
  16   4   9        2.45      -14.82     14.82 o 
   1   5   9    43697.69    43498.23    515.99 o 
   2   5   9     3313.28     3214.94     45.52 o 
   3   5   9      121.26      135.26      8.12 o 
   4   5   9     1316.61     1258.75     25.52 o 
   5   5   9    12074.68    11906.56    155.88 o 
   6   5   9      697.60      679.57     21.46 o 
   7   5   9    14792.93    14603.61    198.55 o 
   8   5   9      216.74      213.14     16.59 o 
   9   5   9     1442.60     1437.23     32.59 o 
  10   5   9      860.17      799.17     29.59 o 
  11   5   9    10627.68    10477.37    166.37 o 
  12   5   9      382.82      370.21     21.95 o 
  13   5   9     4031.86     4075.75     84.35 o 
  14   5   9      618.65      593.15     31.32 o 
  15   5   9      137.03      122.85     19.15 o 
  16   5   9       46.14       21.47     16.30 o 
   0   6   9      508.22      513.77     24.52 o 
   1   6   9     2478.96     2459.04     42.66 o 
   2   6   9     2694.93     2733.03     49.41 o 
   3   6   9    37269.32    36761.52    474.60 o 
   4   6   9      139.41      148.56      9.56 o 
   5   6   9     2936.96     2854.42     49.04 o 
   6   6   9      511.48      488.15     18.95 o 
   7   6   9     5496.80     5548.92     85.82 o 
   8   6   9       70.25       50.66     10.16 o 
   9   6   9     6732.70     6672.99    106.07 o 
  10   6   9     1352.35     1392.55     37.64 o 
  11   6   9     9656.45     9419.85    161.97 o 
  12   6   9      188.92      157.61     16.94 o 
  13   6   9     2007.59     1978.23     50.19 o 
  14   6   9      387.00      369.03     24.51 o 
  15   6   9     4260.64     4325.00     93.15 o 
  16   6   9        5.23      -15.00     15.00 o 
   1   7   9    11012.46    10857.54    144.75 o 
   2   7   9     1210.75     1177.18     28.85 o 
   3   7   9      715.18      616.49     20.25 o 
   4   7   9     1490.18     1562.88     33.36 o 
   5   7   9     7149.36     7085.46    104.46 o 
   6   7   9        5.59        7.42      8.52 o 
   7   7   9    16784.16    16906.86    239.88 o 
   8   7   9       13.41        6.52      9.04 o 
   9   7   9      968.28     1026.14     38.46 o 
  10   7   9        3.06       -4.14      9.91 o 
  11   7   9      328.80      340.05     22.76 o 
  12   7   9      149.14      146.04     16.93 o 
  13   7   9     5947.65     6068.95    110.15 o 
  14   7   9      274.67      262.98     22.52 o 
  15   7   9      295.51      288.15     26.47 o 
   0   8   9      165.66      146.28     17.25 o 
   1   8   9     3318.93     3300.69     56.57 o 
   2   8   9     1205.68     1193.53     29.50 o 
   3   8   9    25858.98    25202.10    319.44 o 
   4   8   9     1546.18     1448.81     33.01 o 
   5   8   9     3990.18     3990.59     69.19 o 
   6   8   9      445.67      388.73     19.89 o 
   7   8   9    16206.87    15822.85    227.97 o 
   8   8   9     1071.69     1030.09     32.02 o 
   9   8   9    10171.87    10137.64    161.95 o 
  10   8   9       58.70       51.87     11.76 o 
  11   8   9     3651.60     3808.80     72.17 o 
  12   8   9      115.28      105.37     15.77 o 
  13   8   9     6270.10     6342.69    115.11 o 
  14   8   9        0.41        7.89     16.43 o 
   1   9   9     8187.87     8282.87    122.04 o 
   2   9   9      314.29      290.40     17.47 o 
   3   9   9        9.05       14.70      9.34 o 
   4   9   9     1620.82     1501.67     37.21 o 
   5   9   9    20349.50    19950.51    280.44 o 
   6   9   9        7.56       15.35     11.41 o 
   7   9   9     1878.57     1971.15     44.84 o 
   8   9   9      127.11      110.78     14.65 o 
   9   9   9      382.74      353.97     20.78 o 
  10   9   9      617.75      635.49     27.23 o 
  11   9   9     1158.02     1114.07     39.08 o 
  12   9   9      286.04      284.43     23.28 o 
  13   9   9      188.96      181.61     21.72 o 
  14   9   9       13.26       -1.00     17.38 o 
   0  10   9     1729.90     1728.66     61.08 o 
   1  10   9      850.42      887.56     28.57 o 
   2  10   9      236.50      243.62     16.34 o 
   3  10   9    19884.01    19581.56    291.81 o 
   4  10   9      629.57      581.19     25.15 o 
   5  10   9     1735.62     1774.76     43.14 o 
   6  10   9      528.74      525.66     26.27 o 
   7  10   9     9703.34     9765.31    166.60 o 
   8  10   9      772.40      732.98     32.18 o 
   9  10   9     7295.66     7556.79    123.13 o 
  10  10   9      348.83      365.42     22.37 o 
  11  10   9      924.24      954.59     37.90 o 
  12  10   9      656.55      659.58     34.52 o 
  13  10   9     7262.91     7416.79    167.68 o 
   1  11   9       24.67       32.87     11.19 o 
   2  11   9       46.68       33.11     12.59 o 
   3  11   9     1362.06     1341.70     41.82 o 
   4  11   9      147.25      184.36     16.59 o 
   5  11   9      147.38      208.63     18.68 o 
   6  11   9      473.86      488.22     26.26 o 
   7  11   9       80.67      106.22     16.11 o 
   8  11   9       77.17       66.62     16.33 o 
   9  11   9       25.36       22.05     13.52 o 
  10  11   9       49.45       15.74     14.19 o 
  11  11   9       62.34       49.83     17.38 o 
  12  11   9      584.22      569.89     35.53 o 
   0  12   9      878.18      829.12     42.44 o 
   1  12   9     2026.72     1971.56     44.51 o 
   2  12   9       93.12       72.37     14.36 o 
   3  12   9    12638.28    12824.35    191.87 o 
   4  12   9      514.20      525.71     25.80 o 
   5  12   9     1490.32     1456.81     46.27 o 
   6  12   9        5.55       -3.78     13.89 o 
   7  12   9     7760.97     8084.23    146.76 o 
   8  12   9       51.31       25.32     15.55 o 
   9  12   9    10226.52    10715.33    198.16 o 
  10  12   9       64.30       52.02     18.77 o 
  11  12   9     1493.36     1462.28     60.31 o 
   1  13   9     2140.52     2298.21     50.65 o 
   2  13   9     2391.16     2277.67     52.76 o 
   3  13   9        2.34        4.33     12.74 o 
   4  13   9       11.83        1.53     12.26 o 
   5  13   9       52.85       69.11     16.48 o 
   6  13   9     1912.13     2076.44     54.21 o 
   7  13   9     4186.62     4297.75     92.72 o 
   8  13   9       15.83       30.17     16.90 o 
   9  13   9      673.98      724.50     39.65 o 
   0  14   9       94.14      130.33     23.46 o 
   1  14   9     5136.53     5303.40    105.54 o 
   2  14   9       96.14       98.89     17.41 o 
   3  14   9    11053.43    11407.50    201.00 o 
   4  14   9       44.31       51.80     16.88 o 
   5  14   9     2531.85     2645.51     67.53 o 
   6  14   9        0.51       12.54     16.39 o 
   7  14   9     2442.89     2606.94     68.19 o 
   1  15   9     3884.77     3878.61     77.64 o 
   2  15   9      488.40      489.53     28.85 o 
   3  15   9       77.15       75.57     17.49 o 
   4  15   9      361.03      360.00     28.43 o 
   0   0  10    31617.97    32821.47    729.88 o 
   1   0  10    25552.71    25639.86    405.94 o 
   2   0  10     4756.80     4694.94     84.04 o 
   3   0  10    35648.25    36174.63    568.53 o 
   4   0  10     6971.07     6961.97    119.88 o 
   5   0  10    17062.68    17179.99    277.05 o 
   6   0  10    14299.07    13821.27    242.75 o 
   7   0  10      209.98      281.12     20.62 o 
   8   0  10     5465.26     5587.32    131.75 o 
   9   0  10    36212.06    35708.07    660.39 o 
  10   0  10     3860.04     3882.14     92.89 o 
  11   0  10     2737.11     2623.04     71.06 o 
  12   0  10     2220.07     2211.03     64.26 o 
  13   0  10      439.67      435.58     29.75 o 
  14   0  10      510.61      487.51     47.21 o 
  15   0  10     3045.08     3063.43     85.25 o 
  16   0  10      277.54      237.87     27.25 o 
   1   1  10       48.27       49.70      8.28 o 
   2   1  10      208.07      163.11      8.24 o 
   3   1  10        0.00       -4.62      4.62 o 
   4   1  10        0.44       16.13      5.15 o 
   5   1  10      820.54      878.30     21.27 o 
   6   1  10     1123.42     1105.28     22.25 o 
   7   1  10      107.23       83.52      8.88 o 
   8   1  10      271.91      266.64     14.96 o 
   9   1  10     1115.96     1049.19     29.38 o 
  10   1  10      153.93      151.42     13.02 o 
  11   1  10     1244.41     1277.66     32.07 o 
  12   1  10      127.00      113.64     13.11 o 
  13   1  10      757.76      692.41     26.21 o 
  14   1  10      861.54      772.65     29.00 o 
  15   1  10       27.72        3.15     10.67 o 
  16   1  10      960.26      888.16     34.84 o 
   0   2  10    35059.65    34265.64    539.38 o 
   1   2  10    21536.40    21186.72    254.81 o 
   2   2  10     3838.91     3760.42     49.45 o 
   3   2  10    25759.34    25263.39    283.66 o 
   4   2  10     1082.61     1028.02     27.03 o 
   5   2  10     6943.60     6840.04     87.12 o 
   6   2  10    14114.31    13981.18    167.78 o 
   7   2  10     4917.11     5040.45     73.81 o 
   8   2  10     9235.18     9353.00    133.41 o 
   9   2  10    31996.01    31652.36    416.12 o 
  10   2  10     1473.40     1361.79     32.56 o 
  11   2  10      913.36      897.61     29.13 o 
  12   2  10     4676.97     4666.84     81.03 o 
  13   2  10     1094.58     1080.17     34.36 o 
  14   2  10     2291.12     2226.61     51.58 o 
  15   2  10     4310.96     4244.41     79.86 o 
  16   2  10      351.27      335.13     24.86 o 
   1   3  10      657.65      702.18     17.51 o 
   2   3  10     1571.68     1748.50     27.33 o 
   3   3  10     2999.56     3070.06     43.35 o 
   4   3  10     2345.37     2459.83     35.64 o 
   5   3  10     2268.87     2224.87     34.75 o 
   6   3  10     2118.75     2102.73     33.84 o 
   7   3  10      118.94      136.07      9.90 o 
   8   3  10     3012.35     2997.61     49.77 o 
   9   3  10     2253.09     2163.76     42.74 o 
  10   3  10       36.03       10.07      9.43 o 
  11   3  10     1354.22     1238.14     33.91 o 
  12   3  10        9.23       -3.85     10.00 o 
  13   3  10     3793.93     3766.94     71.32 o 
  14   3  10     1840.85     1812.79     46.89 o 
  15   3  10     2207.54     2058.35     54.68 o 
  16   3  10      538.98      518.96     32.70 o 
   0   4  10    21681.19    21147.76    338.58 o 
   1   4  10     6184.20     6160.58     76.12 o 
   2   4  10     2385.30     2459.12     36.55 o 
   3   4  10    15464.13    15556.38    178.79 o 
   4   4  10     5135.39     5143.12     70.29 o 
   5   4  10     5409.40     5386.48     71.22 o 
   6   4  10     9153.21     9168.40    119.09 o 
   7   4  10      141.58      172.77     11.47 o 
   8   4  10     1892.30     1798.91     35.07 o 
   9   4  10    18015.11    18096.08    256.22 o 
  10   4  10     3438.97     3272.52     64.76 o 
  11   4  10     1668.73     1628.78     41.99 o 
  12   4  10     4399.93     4239.25     80.97 o 
  13   4  10     6018.45     5930.31    106.05 o 
  14   4  10      829.97      798.94     35.14 o 
  15   4  10     7495.26     7518.89    131.49 o 
  16   4  10      407.98      378.75     29.98 o 
   1   5  10      165.52      203.01      9.65 o 
   2   5  10      819.22      820.21     18.39 o 
   3   5  10      275.12      249.45     10.78 o 
   4   5  10     4746.99     4662.67     68.43 o 
   5   5  10    11635.53    11360.21    150.00 o 
   6   5  10     1737.18     1654.98     34.32 o 
   7   5  10      560.35      568.64     22.37 o 
   8   5  10     2726.97     2714.92     49.49 o 
   9   5  10      174.19      137.07     14.71 o 
  10   5  10      699.68      717.05     28.65 o 
  11   5  10     8310.42     8412.84    141.48 o 
  12   5  10       32.76       29.17     12.87 o 
  13   5  10     7820.78     7689.30    131.37 o 
  14   5  10     2981.08     3107.93     72.03 o 
  15   5  10     2166.54     2188.48     58.74 o 
  16   5  10     1575.53     1614.39     53.31 o 
   0   6  10     5751.91     5704.45    110.88 o 
   1   6  10     3646.09     3661.30     56.69 o 
   2   6  10        1.69       12.04      8.17 o 
   3   6  10     5497.02     5429.01     81.94 o 
   4   6  10     3339.92     3244.83     54.74 o 
   5   6  10      839.48      782.09     23.15 o 
   6   6  10     1084.65     1139.81     41.78 o 
   7   6  10     8170.84     8162.65    119.08 o 
   8   6  10       92.12       84.98     11.33 o 
   9   6  10     7820.60     7819.74    116.43 o 
  10   6  10     2599.92     2516.41     55.38 o 
  11   6  10      159.96      144.36     17.36 o 
  12   6  10     5476.55     5638.86    108.60 o 
  13   6  10     4066.95     4184.85     84.39 o 
  14   6  10       76.33       80.64     16.89 o 
  15   6  10     5635.49     5700.43    114.89 o 
   1   7  10     2926.60     2930.00     53.69 o 
   2   7  10     8112.57     7972.17    110.61 o 
   3   7  10      469.84      483.79     19.31 o 
   4   7  10     3033.71     3012.50     52.94 o 
   5   7  10    21411.14    21256.72    297.58 o 
   6   7  10     1922.81     1971.25     44.99 o 
   7   7  10     5888.12     5988.06     97.48 o 
   8   7  10     1651.65     1678.15     37.72 o 
   9   7  10      522.47      465.05     21.30 o 
  10   7  10     4240.39     4106.15     79.20 o 
  11   7  10     4641.35     4569.00     87.14 o 
  12   7  10       21.91       26.60     11.28 o 
  13   7  10     9311.65     9285.27    156.12 o 
  14   7  10     5765.75     5959.67    111.17 o 
  15   7  10     1363.42     1451.91     53.37 o 
   0   8  10       77.11       96.41     16.07 o 
   1   8  10      104.27       96.65     11.48 o 
   2   8  10      624.23      574.34     22.73 o 
   3   8  10        6.68       33.87     11.95 o 
   4   8  10      492.93      501.12     22.04 o 
   5   8  10      506.43      479.18     20.51 o 
   6   8  10     4257.07     4150.61     73.66 o 
   7   8  10     5199.93     5034.59     86.06 o 
   8   8  10      610.95      609.72     27.18 o 
   9   8  10     4962.35     5001.36     87.13 o 
  10   8  10      986.41      998.90     36.15 o 
  11   8  10     1038.13     1068.47     41.11 o 
  12   8  10      295.81      272.46     23.32 o 
  13   8  10     4068.41     4078.60     88.34 o 
  14   8  10      888.16      938.40     41.86 o 
   1   9  10    22556.75    22474.22    300.02 o 
   2   9  10     7031.60     7147.63    107.68 o 
   3   9  10     3702.79     3574.31     69.41 o 
   4   9  10    20421.59    20240.97    303.35 o 
   5   9  10    11189.00    11638.88    182.39 o 
   6   9  10       83.40       53.87     13.29 o 
   7   9  10    10126.57     9972.79    153.25 o 
   8   9  10     5196.32     5260.27     91.30 o 
   9   9  10     1263.78     1249.18     39.14 o 
  10   9  10     2348.76     2283.13     67.59 o 
  11   9  10     1485.90     1485.67     47.65 o 
  12   9  10      954.33      942.88     40.65 o 
  13   9  10     7070.78     7450.15    140.08 o 
   0  10  10      103.05       92.63     18.03 o 
   1  10  10     1508.78     1464.32     38.20 o 
   2  10  10      194.26      197.68     16.66 o 
   3  10  10     2523.48     2497.84     61.75 o 
   4  10  10      899.30      817.46     30.10 o 
   5  10  10     1360.48     1304.62     40.96 o 
   6  10  10      229.56      270.14     21.30 o 
   7  10  10      114.72      115.56     16.13 o 
   8  10  10       73.98       37.98     13.54 o 
   9  10  10        3.63        5.11     12.36 o 
  10  10  10       12.65        9.78     13.32 o 
  11  10  10      516.05      535.34     34.32 o 
  12  10  10      993.96      995.37     42.66 o 
   1  11  10     9878.03     9767.68    150.92 o 
   2  11  10     6901.99     6867.71    112.42 o 
   3  11  10     2571.69     2459.02     56.28 o 
   4  11  10     8065.07     8077.80    128.85 o 
   5  11  10    13842.06    13723.60    214.69 o 
   6  11  10       10.33       17.69     14.31 o 
   7  11  10     7635.55     7824.26    141.20 o 
   8  11  10     2177.32     2275.46     56.20 o 
   9  11  10      974.80     1060.29     39.88 o 
  10  11  10     3484.08     3704.38     82.19 o 
  11  11  10     5326.88     5574.89    119.74 o 
   0  12  10        4.52       -9.38     15.90 o 
   1  12  10       41.48       14.55     12.57 o 
   2  12  10      290.93      258.53     20.02 o 
   3  12  10      964.89      905.57     38.17 o 
   4  12  10        0.03        3.94     13.92 o 
   5  12  10      581.33      611.60     32.21 o 
   6  12  10       90.55       91.75     17.12 o 
   7  12  10      416.88      399.63     27.13 o 
   8  12  10      181.66      209.47     21.11 o 
   9  12  10      585.85      626.24     32.45 o 
  10  12  10      385.46      437.72     28.74 o 
   1  13  10    10142.40    10129.11    159.21 o 
   2  13  10     4054.53     4132.29     79.18 o 
   3  13  10      260.07      224.11     20.11 o 
   4  13  10     3079.34     3061.20     68.62 o 
   5  13  10     8232.92     8343.03    144.26 o 
   6  13  10       48.63       32.80     16.06 o 
   7  13  10     7147.13     7751.39    144.16 o 
   8  13  10     2837.73     2874.01     91.32 o 
   0  14  10      622.78      682.97     63.22 o 
   1  14  10     1730.44     1870.09     49.92 o 
   2  14  10      186.50      157.39     19.14 o 
   3  14  10       21.12       40.47     15.39 o 
   4  14  10      185.42      177.49     20.77 o 
   5  14  10      126.34      147.95     20.54 o 
   6  14  10      336.66      344.69     28.26 o 
   1  15  10     2620.41     2707.40     71.40 o 
   2  15  10     3986.30     4234.40     83.73 o 
   1   1  11      779.96      863.16     20.49 o 
   2   1  11    32202.07    32008.24    368.33 o 
   3   1  11     6720.60     6733.51     82.83 o 
   4   1  11    17639.83    17599.98    201.28 o 
   5   1  11      293.94      339.75     12.65 o 
   6   1  11        0.16        8.68      6.45 o 
   7   1  11     4588.92     4316.11     70.31 o 
   8   1  11    28325.41    28163.53    387.33 o 
   9   1  11     1955.98     1997.98     41.26 o 
  10   1  11    16575.55    16172.66    222.76 o 
  11   1  11    12883.80    12716.68    187.20 o 
  12   1  11      203.15      239.00     17.41 o 
  13   1  11      276.43      275.27     18.50 o 
  14   1  11     8517.27     8557.01    130.92 o 
  15   1  11      150.23      123.57     16.45 o 
  16   1  11     7626.72     7960.17    132.09 o 
   0   2  11     4139.52     4259.56     78.48 o 
   1   2  11      327.29      318.88     11.87 o 
   2   2  11     2791.76     2851.95     40.20 o 
   3   2  11     1359.60     1284.04     22.97 o 
   4   2  11       92.34      133.48      8.68 o 
   5   2  11     3856.33     3770.05     53.07 o 
   6   2  11     1523.56     1490.25     27.24 o 
   7   2  11     1155.47     1118.53     28.39 o 
   8   2  11      326.61      285.18     16.25 o 
   9   2  11      336.69      303.98     16.92 o 
  10   2  11       21.52        3.63      9.47 o 
  11   2  11     1871.98     1834.60     48.32 o 
  12   2  11     1243.60     1229.48     42.47 o 
  13   2  11      264.44      219.27     18.56 o 
  14   2  11      346.40      343.87     27.66 o 
  15   2  11       30.26       24.89     14.77 o 
  16   2  11      519.44      461.27     29.13 o 
   1   3  11     5964.05     6151.96     78.86 o 
   2   3  11    15095.53    15145.72    174.54 o 
   3   3  11      582.18      597.88     16.36 o 
   4   3  11    11457.83    11556.22    140.80 o 
   5   3  11        7.80       22.75      8.73 o 
   6   3  11       66.75       61.63      8.53 o 
   7   3  11     2922.36     2893.80     48.53 o 
   8   3  11    16647.92    16526.31    224.90 o 
   9   3  11        6.14       12.96      9.71 o 
  10   3  11     9061.61     9207.83    141.20 o 
  11   3  11     3006.91     2893.29     57.88 o 
  12   3  11     1805.00     1739.86     44.86 o 
  13   3  11       31.12       50.60     15.79 o 
  14   3  11    11229.55    11142.82    180.99 o 
  15   3  11      115.29       82.10     16.70 o 
  16   3  11    10254.67    10693.08    188.95 o 
   0   4  11     4173.46     4232.54     78.63 o 
   1   4  11      350.50      358.98     11.92 o 
   2   4  11     6503.09     6364.55     81.66 o 
   3   4  11    11744.36    11623.92    141.71 o 
   4   4  11      543.59      531.51     17.25 o 
   5   4  11     3757.98     3567.12     55.40 o 
   6   4  11    12405.88    12353.50    170.49 o 
   7   4  11      727.56      698.95     22.62 o 
   8   4  11     3238.26     3081.55     60.83 o 
   9   4  11      352.48      299.51     19.10 o 
  10   4  11      130.49      164.63     15.79 o 
  11   4  11     4503.55     4499.42     84.39 o 
  12   4  11     5207.79     5136.27     94.63 o 
  13   4  11       95.14       91.73     15.46 o 
  14   4  11      758.75      677.31     31.54 o 
  15   4  11      126.06       96.98     17.59 o 
   1   5  11     5091.70     4890.22     69.00 o 
   2   5  11    19977.48    19910.00    244.14 o 
   3   5  11      532.48      548.90     22.02 o 
   4   5  11    16936.04    16869.00    217.18 o 
   5   5  11     2038.32     1969.30     36.76 o 
   6   5  11      746.41      694.77     22.97 o 
   7   5  11     5936.22     6005.18     91.85 o 
   8   5  11     6901.66     6801.05    107.65 o 
   9   5  11        6.57        8.81     10.88 o 
  10   5  11    12376.22    12074.10    189.50 o 
  11   5  11     1797.91     1781.87     45.32 o 
  12   5  11       18.98       -0.47     11.90 o 
  13   5  11      234.43      217.13     20.12 o 
  14   5  11     4473.54     4445.29     88.00 o 
  15   5  11      307.54      351.57     26.76 o 
   0   6  11    12790.26    12338.21    239.87 o 
   1   6  11     1575.91     1580.92     31.64 o 
   2   6  11     7938.15     7519.13    104.69 o 
   3   6  11     8713.26     8523.36    122.37 o 
   4   6  11     5616.98     5429.85     91.58 o 
   5   6  11     2197.77     2155.55     42.05 o 
   6   6  11    15606.96    15344.77    220.04 o 
   7   6  11     3609.84     3454.46     60.01 o 
   8   6  11     4877.66     4934.83     79.96 o 
   9   6  11      167.87      188.76     16.89 o 
  10   6  11      366.01      329.28     21.53 o 
  11   6  11     1268.58     1269.62     39.14 o 
  12   6  11     8244.89     8276.92    148.87 o 
  13   6  11      246.30      193.36     20.83 o 
  14   6  11      426.40      351.70     25.30 o 
  15   6  11      610.55      604.71     32.21 o 
   1   7  11     4925.91     4737.81     75.04 o 
   2   7  11     8147.02     7910.32    115.17 o 
   3   7  11      251.68      284.76     15.85 o 
   4   7  11     9931.91     9794.01    146.08 o 
   5   7  11     1462.88     1498.23     36.46 o 
   6   7  11     1071.59     1037.82     33.05 o 
   7   7  11     6563.04     6498.34    105.29 o 
   8   7  11     6200.94     6080.95    100.22 o 
   9   7  11     1000.80      927.79     37.11 o 
  10   7  11     3754.19     3711.41     98.40 o 
  11   7  11       52.62       60.42     15.42 o 
  12   7  11      470.87      443.06     28.14 o 
  13   7  11     1523.41     1679.64     51.71 o 
  14   7  11     2974.05     3158.61     75.69 o 
   0   8  11     8486.11     8657.56    178.37 o 
   1   8  11     1525.82     1443.76     33.43 o 
   2   8  11     1606.91     1600.40     37.68 o 
   3   8  11       59.55       92.79     12.35 o 
   4   8  11     1393.26     1472.98     36.52 o 
   5   8  11     1426.34     1339.75     37.63 o 
   6   8  11    13832.00    14103.30    206.47 o 
   7   8  11     1335.72     1437.42     39.96 o 
   8   8  11     3355.33     3428.28     65.94 o 
   9   8  11       55.31       37.61     12.43 o 
  10   8  11     1727.37     1658.57     52.07 o 
  11   8  11     2687.88     2789.92     67.35 o 
  12   8  11    15564.60    16038.18    265.03 o 
  13   8  11      500.70      477.95     30.53 o 
   1   9  11      866.98      838.05     30.18 o 
   2   9  11       42.19       80.50     12.60 o 
   3   9  11      178.45      170.20     15.39 o 
   4   9  11     4836.08     4971.40     85.46 o 
   5   9  11     2165.05     2211.47     51.59 o 
   6   9  11       76.40       50.26     13.55 o 
   7   9  11       69.32       73.88     14.16 o 
   8   9  11     1200.66     1244.29     39.71 o 
   9   9  11     1556.84     1582.99     44.19 o 
  10   9  11     2767.95     2844.72     68.10 o 
  11   9  11        0.20       -5.48     14.75 o 
  12   9  11       60.09       39.96     17.50 o 
  13   9  11      160.63      140.78     21.49 o 
   0  10  11    10581.47    10711.12    219.20 o 
   1  10  11      236.86      193.20     16.93 o 
   2  10  11     6785.24     6583.43    160.36 o 
   3  10  11     4903.38     4836.46     89.08 o 
   4  10  11     5119.27     5219.38     90.29 o 
   5  10  11      373.29      328.44     22.20 o 
   6  10  11    13969.56    14029.09    244.51 o 
   7  10  11     3729.20     3799.01     76.93 o 
   8  10  11       84.04       68.16     16.84 o 
   9  10  11      689.39      691.97     32.14 o 
  10  10  11     7334.73     7880.55    154.60 o 
  11  10  11        1.42       10.96     17.54 o 
  12  10  11     9033.84     9734.84    175.64 o 
   1  11  11      284.84      254.70     19.15 o 
   2  11  11      275.85      235.26     19.06 o 
   3  11  11     1894.77     1798.43     46.73 o 
   4  11  11      347.71      367.70     25.11 o 
   5  11  11      646.79      642.67     30.29 o 
   6  11  11       16.20       -4.31     12.60 o 
   7  11  11       69.21       54.65     14.99 o 
   8  11  11       34.14       38.10     14.77 o 
   9  11  11      182.13      171.19     20.27 o 
  10  11  11       51.69       74.26     18.63 o 
   0  12  11    10479.09    10379.13    239.46 o 
   1  12  11       41.49       43.95     14.01 o 
   2  12  11     2155.78     2069.62     52.25 o 
   3  12  11      377.17      368.03     26.29 o 
   4  12  11     3108.96     2987.43     66.78 o 
   5  12  11       11.23       15.65     14.92 o 
   6  12  11     8874.51     8959.31    152.17 o 
   7  12  11     1998.93     1961.96     52.97 o 
   8  12  11     3240.39     3233.29     72.46 o 
   9  12  11     1565.37     1661.91     51.53 o 
   1  13  11      423.49      372.35     24.05 o 
   2  13  11     1752.21     1798.09     47.69 o 
   3  13  11      139.35      149.96     17.86 o 
   4  13  11      475.11      428.38     27.35 o 
   5  13  11      415.01      436.84     29.68 o 
   6  13  11      407.37      392.85     40.84 o 
   7  13  11     1028.04     1091.29     45.80 o 
   0  14  11     9945.68    10864.78    264.76 o 
   1  14  11      592.62      511.96     30.00 o 
   2  14  11     1001.91     1065.60     45.69 o 
   3  14  11      346.15      302.01     24.60 o 
   4  14  11     2637.33     2872.68     68.36 o 
   5  14  11      158.25      179.19     22.03 o 
   0   0  12    41102.04    41188.95    915.94 o 
   1   0  12     3194.67     3216.62     68.41 o 
   2   0  12     8215.37     8304.15    142.16 o 
   3   0  12      950.08     1006.26     31.09 o 
   4   0  12     7681.18     7864.20    136.13 o 
   5   0  12      156.51      145.16     14.51 o 
   6   0  12    36431.06    35845.52    607.32 o 
   7   0  12     2069.08     2096.49     59.47 o 
   8   0  12    15535.01    14992.93    291.68 o 
   9   0  12      989.64      984.40     41.31 o 
  10   0  12     4579.64     4412.06    109.80 o 
  11   0  12      939.22      847.27     51.28 o 
  12   0  12    14648.60    14709.58    319.06 o 
  13   0  12     2022.81     2112.97     72.20 o 
  14   0  12     2283.97     2315.64     71.62 o 
  15   0  12     5601.98     5744.45    137.46 o 
   1   1  12      421.15      350.67     12.59 o 
   2   1  12      339.42      328.40     12.59 o 
   3   1  12      519.66      513.48     15.02 o 
   4   1  12        0.72        0.56      7.70 o 
   5   1  12       63.50       45.62      7.82 o 
   6   1  12      107.97       77.09     10.80 o 
   7   1  12      795.43      736.12     24.54 o 
   8   1  12      435.63      444.00     21.81 o 
   9   1  12        1.74       -8.95      8.95 o 
  10   1  12      236.40      227.89     16.73 o 
  11   1  12       23.28       16.35     10.19 o 
  12   1  12       40.63       25.57     14.54 o 
  13   1  12      169.44      183.86     18.24 o 
  14   1  12     1218.13     1245.97     41.58 o 
  15   1  12       50.75       38.11     15.43 o 
   0   2  12    53361.61    53222.53    888.87 o 
   1   2  12     2124.38     2169.37     34.46 o 
   2   2  12     5585.56     5440.04     69.44 o 
   3   2  12     2232.14     2233.05     35.14 o 
   4   2  12     9264.21     9466.59    117.81 o 
   5   2  12      334.49      330.08     13.27 o 
   6   2  12    27794.02    27573.60    347.84 o 
   7   2  12     7061.41     7011.83    104.86 o 
   8   2  12     8079.43     7640.58    126.17 o 
   9   2  12       48.27       36.67     10.23 o 
  10   2  12     6591.48     6432.52    100.18 o 
  11   2  12       57.95       66.75     12.85 o 
  12   2  12    16154.40    15991.84    233.71 o 
  13   2  12      805.30      771.41     32.22 o 
  14   2  12     1433.44     1407.75     43.30 o 
  15   2  12      652.46      662.85     32.42 o 
   1   3  12     3453.71     3423.37     48.93 o 
   2   3  12     5443.17     5131.25     66.08 o 
   3   3  12     1254.07     1266.48     24.51 o 
   4   3  12     2183.45     2174.34     35.53 o 
   5   3  12      847.51      878.22     20.80 o 
   6   3  12        2.56       -0.19      7.92 o 
   7   3  12     6715.44     6668.84    104.00 o 
   8   3  12     1301.33     1187.38     34.16 o 
   9   3  12     4198.88     4301.43     79.89 o 
  10   3  12     1383.31     1297.17     37.06 o 
  11   3  12       25.71       17.26     11.98 o 
  12   3  12      343.00      286.04     20.89 o 
  13   3  12       86.07       85.94     17.59 o 
  14   3  12     5576.33     5798.40    107.33 o 
  15   3  12     1266.36     1281.29     44.27 o 
   0   4  12    15528.18    15400.85    271.44 o 
   1   4  12       84.57       73.61      8.05 o 
   2   4  12    12698.96    12667.81    165.40 o 
   3   4  12     2636.24     2618.75     42.44 o 
   4   4  12     1734.44     1647.24     32.16 o 
   5   4  12     1549.47     1535.93     31.44 o 
   6   4  12    17135.52    17024.96    230.46 o 
   7   4  12       17.42        9.47      9.89 o 
   8   4  12     3581.52     3851.22     86.22 o 
   9   4  12        3.54        2.64     11.01 o 
  10   4  12     6067.29     6212.09    108.20 o 
  11   4  12     1769.55     1702.74     44.74 o 
  12   4  12     9995.40    10244.14    167.15 o 
  13   4  12       18.75        4.39     13.27 o 
  14   4  12     2160.32     2127.76     54.70 o 
  15   4  12      175.72      181.73     24.96 o 
   1   5  12     3704.86     3621.62     54.75 o 
   2   5  12     2550.77     2453.62     44.43 o 
   3   5  12      177.03      160.71     12.07 o 
   4   5  12    12415.36    11917.09    165.40 o 
   5   5  12      172.47      162.12     13.73 o 
   6   5  12      654.87      589.00     25.65 o 
   7   5  12     4314.42     4252.48     70.26 o 
   8   5  12     8996.20     9139.70    147.44 o 
   9   5  12      590.96      594.09     26.57 o 
  10   5  12     8273.87     8069.16    135.02 o 
  11   5  12      219.56      250.98     20.22 o 
  12   5  12        2.58      -10.92     12.23 o 
  13   5  12      698.36      661.02     33.44 o 
  14   5  12     4374.04     4447.34     89.38 o 
   0   6  12    14856.54    14658.59    282.23 o 
   1   6  12      321.91      315.29     15.76 o 
   2   6  12     1183.37     1069.97     28.92 o 
   3   6  12      725.17      742.62     24.56 o 
   4   6  12     3164.50     3144.41     57.83 o 
   5   6  12     2012.23     1963.14     52.54 o 
   6   6  12    11711.73    11824.26    174.70 o 
   7   6  12     1600.82     1457.72     36.56 o 
   8   6  12     1350.07     1306.98     36.94 o 
   9   6  12       97.29       98.46     15.87 o 
  10   6  12     4830.18     4696.84     94.28 o 
  11   6  12     2144.66     2277.63     58.28 o 
  12   6  12     9988.17    10167.37    177.95 o 
  13   6  12      143.66      147.37     20.62 o 
  14   6  12      678.46      695.75     36.18 o 
   1   7  12       52.51       33.02     10.21 o 
   2   7  12     7777.28     7813.46    126.40 o 
   3   7  12     2744.36     2565.90     51.03 o 
   4   7  12     8865.91     9161.26    132.91 o 
   5   7  12     2720.68     2632.81     59.03 o 
   6   7  12      415.23      387.88     20.37 o 
   7   7  12     1835.02     1862.20     43.54 o 
   8   7  12    12713.96    12824.83    199.93 o 
   9   7  12      293.44      319.06     23.45 o 
  10   7  12     8407.48     8359.93    149.74 o 
  11   7  12     3417.36     3401.96     76.77 o 
  12   7  12        0.80      -11.92     14.94 o 
  13   7  12      221.70      234.30     23.82 o 
   0   8  12     1273.64     1347.44     46.45 o 
   1   8  12        6.18       12.11      8.99 o 
   2   8  12      195.42      191.77     16.17 o 
   3   8  12      719.09      658.38     25.67 o 
   4   8  12     2852.29     2791.84     55.38 o 
   5   8  12     1986.72     1859.13     45.75 o 
   6   8  12     7306.49     7227.33    122.11 o 
   7   8  12       11.96       -5.61     10.58 o 
   8   8  12      675.17      718.82     28.93 o 
   9   8  12     1135.55     1097.80     40.91 o 
  10   8  12     1465.37     1487.27     47.20 o 
  11   8  12       65.72       52.37     16.90 o 
  12   8  12     5001.84     5001.78    103.69 o 
  13   8  12      456.82      451.51     30.69 o 
   1   9  12      218.07      202.75     16.88 o 
   2   9  12    13217.76    12711.76    187.86 o 
   3   9  12       37.57       28.93     12.55 o 
   4   9  12    20066.09    19496.56    292.47 o 
   5   9  12      208.34      204.00     18.56 o 
   6   9  12      929.58      835.60     32.89 o 
   7   9  12     1385.70     1341.98     41.18 o 
   8   9  12     7395.85     7387.18    134.57 o 
   9   9  12      118.30       80.05     18.69 o 
  10   9  12     4811.18     4854.92     99.94 o 
  11   9  12      574.77      609.48     33.91 o 
  12   9  12       17.22        2.49     16.74 o 
   0  10  12      157.04      146.77     21.49 o 
   1  10  12     1184.84     1108.87     35.37 o 
   2  10  12      766.27      715.82     28.69 o 
   3  10  12        0.52        4.05     12.07 o 
   4  10  12      375.16      405.51     24.46 o 
   5  10  12      128.01      126.75     17.00 o 
   6  10  12       22.32       38.47     14.04 o 
   7  10  12     1370.49     1352.25     42.90 o 
   8  10  12      155.91      175.64     19.16 o 
   9  10  12      532.33      552.61     34.32 o 
  10  10  12       54.68       88.14     20.71 o 
  11  10  12       11.04       14.98     18.68 o 
   1  11  12      175.43      118.43     18.54 o 
   2  11  12    12803.02    12889.13    193.51 o 
   3  11  12     1303.77     1375.63     40.91 o 
   4  11  12    12225.29    12147.50    194.58 o 
   5  11  12        6.28       -2.83     13.14 o 
   6  11  12        0.74       -5.52     12.88 o 
   7  11  12        5.71       -3.39     13.26 o 
   8  11  12     5767.03     6067.35    112.34 o 
   9  11  12     1288.78     1182.38     44.17 o 
  10  11  12    14387.92    15388.40    274.69 o 
   0  12  12        7.17       12.45     19.99 o 
   1  12  12       87.10       73.72     17.14 o 
   2  12  12       57.51       28.79     15.46 o 
   3  12  12     2298.18     2369.16     61.68 o 
   4  12  12      228.88      235.92     21.25 o 
   5  12  12      351.08      347.68     24.67 o 
   6  12  12      336.09      341.82     25.24 o 
   7  12  12      772.14      757.77     35.66 o 
   8  12  12      478.29      537.17     32.28 o 
   1  13  12       61.71       82.09     18.82 o 
   2  13  12    10670.77    11033.84    180.95 o 
   3  13  12       43.68       21.94     17.08 o 
   4  13  12     9146.89     9370.16    179.34 o 
   5  13  12        7.20       12.14     16.63 o 
   6  13  12       22.45       13.03     16.78 o 
   0  14  12      492.68      409.60     40.89 o 
   1  14  12      342.59      317.84     25.56 o 
   2  14  12       90.30      100.50     18.87 o 
   1   1  13    18225.17    18409.97    211.52 o 
   2   1  13    11413.74    11340.44    138.62 o 
   3   1  13     1427.94     1378.46     25.31 o 
   4   1  13     7112.56     7123.76     92.30 o 
   5   1  13    23558.71    23648.91    287.83 o 
   6   1  13      457.34      454.68     18.62 o 
   7   1  13    11237.06    11123.73    157.77 o 
   8   1  13    14068.10    14025.86    195.57 o 
   9   1  13     1878.42     1820.86     40.85 o 
  10   1  13     9473.56     9363.39    138.56 o 
  11   1  13     1240.80     1183.22     37.65 o 
  12   1  13      453.74      455.71     25.17 o 
  13   1  13     8888.64     9010.93    150.21 o 
  14   1  13     6915.50     7150.74    132.70 o 
  15   1  13      852.55      886.32     37.41 o 
   0   2  13     8067.81     7943.06    147.26 o 
   1   2  13     3412.58     3342.91     48.62 o 
   2   2  13     4065.53     4096.07     55.53 o 
   3   2  13      347.01      316.40     13.31 o 
   4   2  13      603.30      586.40     17.95 o 
   5   2  13      480.30      433.32     18.48 o 
   6   2  13     2184.39     2216.42     41.22 o 
   7   2  13       28.93       27.43     10.18 o 
   8   2  13      362.24      317.37     17.84 o 
   9   2  13      476.04      385.24     19.65 o 
  10   2  13       20.94       11.33     12.21 o 
  11   2  13      439.41      430.17     25.22 o 
  12   2  13      101.12       88.93     15.26 o 
  13   2  13     1483.70     1442.81     46.76 o 
  14   2  13       11.78       -7.54     14.10 o 
  15   2  13      959.31     1004.67     40.39 o 
   1   3  13     1755.26     1797.35     30.10 o 
   2   3  13    17296.18    17555.04    216.76 o 
   3   3  13     7424.34     7083.15     95.56 o 
   4   3  13    11218.88    11058.91    141.95 o 
   5   3  13     7703.09     7725.58    103.70 o 
   6   3  13      228.90      178.26     13.55 o 
   7   3  13     2787.26     2966.56     59.98 o 
   8   3  13     9820.49     9820.26    157.17 o 
   9   3  13      400.61      349.40     23.41 o 
  10   3  13     6652.83     6660.30    115.08 o 
  11   3  13     2859.60     3015.88     64.33 o 
  12   3  13      138.99      124.50     17.03 o 
  13   3  13     6879.56     6863.25    121.71 o 
  14   3  13     8027.95     8158.23    141.55 o 
   0   4  13     7005.11     6904.94    132.58 o 
   1   4  13      164.00      174.69     11.32 o 
   2   4  13      288.03      272.55     14.82 o 
   3   4  13       36.93       43.52      9.06 o 
   4   4  13     1329.44     1308.35     30.18 o 
   5   4  13      204.81      217.12     14.31 o 
   6   4  13     2316.96     2502.19     49.93 o 
   7   4  13      630.49      518.61     22.54 o 
   8   4  13      193.63      179.49     17.53 o 
   9   4  13     9098.36     9131.49    149.08 o 
  10   4  13      112.65       82.91     14.68 o 
  11   4  13      207.01      238.90     19.63 o 
  12   4  13     1903.33     1955.82     50.83 o 
  13   4  13     2689.87     2797.26     64.46 o 
  14   4  13      408.14      404.37     26.70 o 
   1   5  13     4472.63     4309.23     66.36 o 
   2   5  13     9303.16     8950.38    133.88 o 
   3   5  13        1.38       -4.67      8.42 o 
   4   5  13    13319.63    13083.72    181.23 o 
   5   5  13     6638.67     6122.34    139.62 o 
   6   5  13      243.58      203.57     15.55 o 
   7   5  13     2197.38     2124.46     51.23 o 
   8   5  13     5965.62     5843.29    115.89 o 
   9   5  13      759.18      722.12     30.29 o 
  10   5  13     2142.40     2262.49     53.48 o 
  11   5  13     3651.63     3551.90     73.49 o 
  12   5  13      223.11      224.43     20.89 o 
  13   5  13     3682.86     3810.20     79.89 o 
  14   5  13     1145.47     1078.10     41.87 o 
   0   6  13     4771.73     4858.81    122.54 o 
   1   6  13     4849.55     4747.07     75.69 o 
   2   6  13     4020.18     3822.06     67.13 o 
   3   6  13     1422.63     1357.20     32.42 o 
   4   6  13     4774.70     4855.08     78.12 o 
   5   6  13      452.73      394.22     20.63 o 
   6   6  13     9315.41     8998.58    138.63 o 
   7   6  13      282.49      243.95     19.58 o 
   8   6  13      362.13      361.89     23.85 o 
   9   6  13    10894.83    11048.49    188.27 o 
  10   6  13     1152.82     1175.23     41.74 o 
  11   6  13        8.22        6.28     14.39 o 
  12   6  13     1598.62     1482.97     49.70 o 
  13   6  13     1242.19     1278.31     49.96 o 
   1   7  13       61.96       49.35     11.30 o 
   2   7  13     3908.27     3952.31     73.56 o 
   3   7  13      600.62      518.43     22.99 o 
   4   7  13     1853.81     1911.44     45.76 o 
   5   7  13     1189.32     1078.97     33.00 o 
   6   7  13       42.14       32.85     12.40 o 
   7   7  13      894.75      856.57     32.40 o 
   8   7  13     2244.73     2299.72     57.69 o 
   9   7  13     1319.09     1399.27     47.04 o 
  10   7  13     2251.92     2260.59     59.15 o 
  11   7  13     5221.83     5407.86    108.54 o 
  12   7  13      227.97      189.52     22.14 o 
  13   7  13     1410.95     1403.97     51.42 o 
   0   8  13    15481.30    14934.98    292.55 o 
   1   8  13     5663.71     5581.99     93.30 o 
   2   8  13     2129.02     1884.23     45.68 o 
   3   8  13     3035.92     3017.48     59.26 o 
   4   8  13     3601.54     3460.86     69.72 o 
   5   8  13     2891.19     2904.95     62.09 o 
   6   8  13    10412.45    10470.60    177.74 o 
   7   8  13       24.12       16.00     12.76 o 
   8   8  13      539.32      492.56     28.35 o 
   9   8  13     9633.09     9842.85    172.40 o 
  10   8  13     1961.23     2041.24     56.35 o 
  11   8  13      470.44      492.77     30.86 o 
  12   8  13     4956.37     5333.18    109.42 o 
   1   9  13      354.29      291.58     19.55 o 
   2   9  13     4729.70     4460.25     83.78 o 
   3   9  13     1247.34     1305.98     37.24 o 
   4   9  13     2919.92     2823.63     61.87 o 
   5   9  13       21.71       -0.47     14.16 o 
   6   9  13     1150.92     1106.83     42.37 o 
   7   9  13      128.36      123.55     15.27 o 
   8   9  13     1190.95     1251.47     50.64 o 
   9   9  13       18.04      -11.53     15.65 o 
  10   9  13      301.44      313.42     27.74 o 
  11   9  13     2200.25     2463.11     69.97 o 
   0  10  13     7283.06     7090.98    172.50 o 
   1  10  13     3936.29     3928.34     74.19 o 
   2  10  13     2232.11     2267.65     54.04 o 
   3  10  13     8703.23     8851.39    147.76 o 
   4  10  13     2531.50     2476.18     58.25 o 
   5  10  13     6318.11     6370.12    114.03 o 
   6  10  13     5249.90     5456.12    101.69 o 
   7  10  13      143.71      162.47     18.92 o 
   8  10  13     1003.34     1045.72     40.15 o 
   9  10  13     8007.84     8106.04    160.02 o 
  10  10  13     2504.75     2558.75     72.36 o 
   1  11  13     1508.73     1499.50     47.77 o 
   2  11  13       27.82       13.96     12.34 o 
   3  11  13      176.45      156.43     18.72 o 
   4  11  13      315.95      313.62     23.20 o 
   5  11  13      814.03      801.59     35.12 o 
   6  11  13       85.24       84.42     16.99 o 
   7  11  13      771.26      788.78     35.47 o 
   8  11  13        4.60       -8.77     14.98 o 
   9  11  13      366.21      319.06     29.48 o 
   0  12  13     8078.29     8240.00    227.22 o 
   1  12  13     3292.92     3300.20     76.68 o 
   2  12  13     1076.44     1130.57     43.23 o 
   3  12  13     9126.44     9525.61    161.00 o 
   4  12  13     2224.33     2238.58     57.54 o 
   5  12  13     2607.66     2652.85     67.16 o 
   6  12  13     6275.47     6509.84    119.97 o 
   7  12  13       39.19       33.15     16.64 o 
   1  13  13      616.98      638.59     32.62 o 
   2  13  13       95.09       74.94     19.08 o 
   3  13  13       74.58       51.86     17.87 o 
   4  13  13       27.70       24.38     16.80 o 
   0   0  14      289.19      350.17     27.32 o 
   1   0  14      695.61      687.77     28.61 o 
   2   0  14     2344.50     2141.79     49.10 o 
   3   0  14    14520.99    14286.63    253.86 o 
   4   0  14      933.11      834.28     32.77 o 
   5   0  14     1239.98     1226.64     38.31 o 
   6   0  14     3349.20     3342.58     87.20 o 
   7   0  14    14052.35    14300.82    307.06 o 
   8   0  14       32.41       59.45     15.35 o 
   9   0  14    12804.39    12906.57    283.67 o 
  10   0  14     1174.53     1297.39     57.42 o 
  11   0  14     7129.33     7171.55    175.02 o 
  12   0  14      446.90      431.38     63.46 o 
  13   0  14    11068.72    11264.02    259.77 o 
  14   0  14     1037.72     1142.99     67.22 o 
   1   1  14      225.91      261.85     12.06 o 
   2   1  14       21.97       17.15      6.67 o 
   3   1  14       15.65        6.95      7.64 o 
   4   1  14     3468.26     3293.05     51.77 o 
   5   1  14     1394.67     1291.14     28.14 o 
   6   1  14      161.24      112.12     12.65 o 
   7   1  14      553.96      587.32     24.17 o 
   8   1  14       63.91       70.64     12.14 o 
   9   1  14      863.87      818.46     31.42 o 
  10   1  14       93.00       47.18     14.86 o 
  11   1  14      239.97      265.76     20.29 o 
  12   1  14      300.19      316.83     22.26 o 
  13   1  14      970.67      970.28     38.24 o 
  14   1  14      332.73      375.44     25.99 o 
   0   2  14    21306.08    20965.84    389.53 o 
   1   2  14      709.73      692.28     18.94 o 
   2   2  14      649.13      684.69     20.50 o 
   3   2  14    23633.89    23248.21    274.53 o 
   4   2  14     1667.97     1619.17     32.00 o 
   5   2  14     3568.19     3400.59     58.91 o 
   6   2  14     2565.10     2554.34     48.33 o 
   7   2  14    12967.90    12482.45    184.07 o 
   8   2  14      177.69      141.52     15.73 o 
   9   2  14     9102.09     8805.60    144.85 o 
  10   2  14      314.24      262.80     19.46 o 
  11   2  14     3847.55     3809.68     76.57 o 
  12   2  14      483.59      512.59     27.95 o 
  13   2  14     5600.02     5541.14    109.26 o 
  14   2  14       71.29       59.96     18.84 o 
   1   3  14    18731.12    18279.20    227.02 o 
   2   3  14      449.09      437.95     17.79 o 
   3   3  14      149.51      161.66     11.85 o 
   4   3  14       48.75       52.47      9.24 o 
   5   3  14     1804.14     1788.77     39.74 o 
   6   3  14      262.83      304.80     18.02 o 
   7   3  14     5304.32     5139.71     91.95 o 
   8   3  14      825.19      782.00     30.88 o 
   9   3  14       51.23       54.12     14.21 o 
  10   3  14      433.58      368.19     22.81 o 
  11   3  14      794.29      739.41     33.91 o 
  12   3  14        3.58       -5.57     13.42 o 
  13   3  14       57.84       25.51     15.69 o 
  14   3  14      815.89      781.37     35.72 o 
   0   4  14     2318.83     2205.77     55.48 o 
   1   4  14     1548.73     1510.99     31.97 o 
   2   4  14      350.76      309.79     15.69 o 
   3   4  14    24677.24    24210.12    320.14 o 
   4   4  14     1824.70     1902.38     45.11 o 
   5   4  14     4609.88     4659.75     83.93 o 
   6   4  14     2901.90     2951.88     60.48 o 
   7   4  14     4699.31     4729.58     86.75 o 
   8   4  14      121.32       75.01     14.66 o 
   9   4  14     5422.58     5564.62    100.68 o 
  10   4  14      863.72      879.66     36.14 o 
  11   4  14     1934.25     1935.28     52.55 o 
  12   4  14     1237.35     1215.85     41.42 o 
  13   4  14     3432.54     3493.86     75.49 o 
   1   5  14    17417.89    17511.23    237.06 o 
   2   5  14      854.13      821.34     26.97 o 
   3   5  14      891.54      829.66     26.29 o 
   4   5  14      129.50      142.44     13.87 o 
   5   5  14     5121.41     4841.00     83.03 o 
   6   5  14      442.53      414.36     27.15 o 
   7   5  14    14832.04    14739.75    240.20 o 
   8   5  14      722.40      746.80     33.11 o 
   9   5  14      829.45      788.00     47.07 o 
  10   5  14        1.42       -8.18     13.88 o 
  11   5  14     2696.58     2933.88     70.07 o 
  12   5  14        2.23        0.00     14.56 o 
  13   5  14      317.49      245.22     24.27 o 
   0   6  14      397.91      389.46     26.50 o 
   1   6  14     3675.02     3480.03     63.53 o 
   2   6  14       82.31       82.68     12.55 o 
   3   6  14    14753.98    14472.10    218.72 o 
   4   6  14     1403.17     1347.85     35.40 o 
   5   6  14     5914.05     5804.27     96.85 o 
   6   6  14      390.78      350.31     21.82 o 
   7   6  14     1421.46     1475.85     42.98 o 
   8   6  14        3.69       -7.59     12.49 o 
   9   6  14     6181.98     6210.22    125.41 o 
  10   6  14      580.98      515.91     30.07 o 
  11   6  14     2927.79     2923.96     70.71 o 
  12   6  14     1039.80      945.38     48.51 o 
   1   7  14     8504.27     8453.89    130.81 o 
   2   7  14     2444.18     2361.29     49.50 o 
   3   7  14     1851.01     1805.28     42.28 o 
   4   7  14     1658.32     1520.49     43.31 o 
   5   7  14     3333.51     3324.50     67.77 o 
   6   7  14       31.97       21.15     12.05 o 
   7   7  14    10982.32    11316.23    181.19 o 
   8   7  14      232.73      202.06     22.21 o 
   9   7  14       64.33       49.08     17.19 o 
  10   7  14      778.70      753.11     36.01 o 
  11   7  14     5863.71     6143.03    120.87 o 
  12   7  14      210.22      194.32     23.13 o 
   0   8  14     1615.08     1462.73     56.49 o 
   1   8  14     4895.55     4852.64     84.42 o 
   2   8  14      435.07      410.09     21.89 o 
   3   8  14    10382.90    10351.16    157.72 o 
   4   8  14      120.41       98.85     15.54 o 
   5   8  14     2682.30     2814.19     65.28 o 
   6   8  14      886.99      871.88     34.42 o 
   7   8  14       50.55       44.53     14.77 o 
   8   8  14       11.93      -12.69     14.43 o 
   9   8  14     4396.38     4534.02    101.59 o 
  10   8  14       68.02       34.85     17.87 o 
  11   8  14     1740.64     1716.93     54.87 o 
   1   9  14     9886.99     9744.31    158.34 o 
   2   9  14     2324.45     2267.71     50.77 o 
   3   9  14     1046.13      994.18     37.03 o 
   4   9  14      756.95      714.31     31.69 o 
   5   9  14     3690.40     3680.80     75.55 o 
   6   9  14      505.66      467.74     26.66 o 
   7   9  14     6440.75     6661.19    125.48 o 
   8   9  14     1923.59     1980.26     66.80 o 
   9   9  14     1167.96     1161.75     49.54 o 
  10   9  14      460.37      436.95     32.79 o 
   0  10  14        5.06      -16.19     16.19 o 
   1  10  14     1762.52     1717.31     46.29 o 
   2  10  14        0.22      -10.83     11.87 o 
   3  10  14      405.93      432.08     25.51 o 
   4  10  14      401.72      395.36     25.17 o 
   5  10  14        2.78      -10.95     13.02 o 
   6  10  14      425.57      416.51     26.34 o 
   7  10  14       16.77        6.63     14.02 o 
   8  10  14       46.86       17.09     18.32 o 
   9  10  14     1243.70     1253.87     52.49 o 
   1  11  14     6022.37     6106.43    111.08 o 
   2  11  14     1884.42     1778.49     61.36 o 
   3  11  14      907.76      858.41     36.78 o 
   4  11  14     1542.64     1659.77     50.95 o 
   5  11  14     5437.74     5586.50    105.63 o 
   6  11  14       24.50       -8.21     14.21 o 
   7  11  14     4376.63     4464.67     90.94 o 
   0  12  14       19.53        4.83     24.35 o 
   1  12  14      469.99      496.29     30.70 o 
   2  12  14       31.65       28.82     16.88 o 
   3  12  14      928.33      952.97     39.69 o 
   4  12  14       27.04       37.24     16.21 o 
   5  12  14      544.60      568.20     33.30 o 
   1   1  15    24711.34    24361.79    287.14 o 
   2   1  15      271.30      252.30     13.68 o 
   3   1  15     1704.94     1710.74     34.46 o 
   4   1  15        1.78       -1.41      8.44 o 
   5   1  15    38297.76    38349.93    479.85 o 
   6   1  15      384.15      365.56     19.41 o 
   7   1  15    11954.67    12397.41    254.81 o 
   8   1  15      254.19      230.48     17.59 o 
   9   1  15      160.68      181.53     17.40 o 
  10   1  15     1284.76     1281.14     39.38 o 
  11   1  15     3119.72     3148.83     67.90 o 
  12   1  15      161.34      151.82     18.80 o 
  13   1  15     8909.10     9287.72    157.72 o 
   0   2  15     5768.64     5609.77    110.93 o 
   1   2  15     1464.41     1354.56     27.83 o 
   2   2  15       47.03       48.11      9.00 o 
   3   2  15     1970.74     1908.71     37.42 o 
   4   2  15        0.04       -8.43      8.43 o 
   5   2  15        2.38       -9.51      9.51 o 
   6   2  15       22.10       10.06     11.02 o 
   7   2  15     1384.38     1270.96     36.94 o 
   8   2  15       19.95       13.71     11.80 o 
   9   2  15     1791.80     1659.28     43.98 o 
  10   2  15        5.43      -11.05     11.05 o 
  11   2  15      990.73      943.50     36.81 o 
  12   2  15      290.78      305.73     23.46 o 
  13   2  15      893.66      841.31     36.83 o 
   1   3  15    18028.44    17733.16    230.30 o 
   2   3  15      293.89      309.37     16.02 o 
   3   3  15      329.91      339.68     16.68 o 
   4   3  15     3697.53     3578.89     64.37 o 
   5   3  15    19232.21    19081.86    269.57 o 
   6   3  15       31.36       40.70     12.65 o 
   7   3  15     8356.49     8371.09    138.30 o 
   8   3  15      314.51      315.05     22.93 o 
   9   3  15        0.07       -5.00     11.44 o 
  10   3  15      391.36      390.01     23.96 o 
  11   3  15     5643.64     5758.20    106.14 o 
  12   3  15      335.89      334.37     24.14 o 
  13   3  15    10993.17    11315.18    187.07 o 
   0   4  15      398.03      363.73     25.12 o 
   1   4  15     2181.41     2132.92     44.73 o 
   2   4  15      246.79      263.00     15.96 o 
   3   4  15       95.48      119.44     12.32 o 
   4   4  15      522.25      517.84     25.88 o 
   5   4  15      283.84      248.82     18.72 o 
   6   4  15      159.36      109.34     15.00 o 
   7   4  15      882.52      924.13     36.34 o 
   8   4  15       55.45       58.14     14.78 o 
   9   4  15     6880.71     6874.93    127.92 o 
  10   4  15      117.49      135.16     18.40 o 
  11   4  15       90.90       53.33     16.85 o 
  12   4  15        3.87        2.55     15.35 o 
  13   4  15     2973.04     3160.66     81.23 o 
   1   5  15     9748.48     9632.83    144.90 o 
   2   5  15      915.15      912.62     29.72 o 
   3   5  15       53.99       43.23     10.90 o 
   4   5  15       15.11        6.94     10.70 o 
   5   5  15    12638.89    12645.58    196.97 o 
   6   5  15      140.90      159.81     16.51 o 
   7   5  15     2391.68     2331.89     57.90 o 
   8   5  15      287.43      296.15     23.18 o 
   9   5  15      924.92      861.19     37.46 o 
  10   5  15      166.16      160.21     20.24 o 
  11   5  15     7481.65     7791.91    145.20 o 
  12   5  15      237.99      235.43     25.33 o 
   0   6  15      614.24      576.08     37.00 o 
   1   6  15     9704.39     9462.55    143.84 o 
   2   6  15       50.47       51.86     12.37 o 
   3   6  15     6700.06     6523.22    110.42 o 
   4   6  15      482.62      483.44     24.63 o 
   5   6  15       87.91       49.98     13.09 o 
   6   6  15      486.63      444.76     24.59 o 
   7   6  15     1786.57     1609.73     49.98 o 
   8   6  15        3.76       14.28     14.26 o 
   9   6  15    12342.57    12437.75    212.00 o 
  10   6  15        6.86       -9.60     14.36 o 
  11   6  15       20.07       -7.42     16.25 o 
  12   6  15       80.91       49.60     19.26 o 
   1   7  15      654.55      604.10     27.17 o 
   2   7  15       38.60       38.03     11.93 o 
   3   7  15     1097.07     1034.40     35.75 o 
   4   7  15        0.78       -9.19     11.31 o 
   5   7  15     4422.07     4381.69     83.86 o 
   6   7  15       10.84       -3.26     13.07 o 
   7   7  15      889.88      871.95     39.65 o 
   8   7  15       33.74       -5.23     13.46 o 
   9   7  15     1305.39     1255.46     46.69 o 
  10   7  15       85.71       53.97     19.11 o 
  11   7  15     5226.22     5319.61    116.70 o 
   0   8  15      411.30      348.32     32.07 o 
   1   8  15     9010.07     8903.25    146.20 o 
   2   8  15      394.73      417.82     23.09 o 
   3   8  15    14047.69    13584.82    223.89 o 
   4   8  15      257.78      248.14     20.49 o 
   5   8  15     3467.39     3362.25     74.47 o 
   6   8  15     1233.15     1189.39     51.99 o 
   7   8  15      597.01      606.17     32.19 o 
   8   8  15       84.42       98.51     19.96 o 
   9   8  15    13893.25    14510.26    259.18 o 
  10   8  15       40.09       26.73     20.33 o 
   1   9  15      518.59      456.48     25.49 o 
   2   9  15      923.14      872.26     34.75 o 
   3   9  15      678.55      578.21     28.32 o 
   4   9  15        4.39        7.52     13.23 o 
   5   9  15      258.00      225.39     20.42 o 
   6   9  15      713.78      747.05     35.81 o 
   7   9  15     1382.36     1431.37     54.82 o 
   8   9  15      493.45      500.23     33.77 o 
   9   9  15      489.59      448.65     33.22 o 
   0  10  15     1129.73     1256.04     59.79 o 
   1  10  15     8791.16     8560.18    144.41 o 
   2  10  15      581.49      609.83     32.66 o 
   3  10  15    15900.43    15944.99    261.34 o 
   4  10  15        9.73      -13.65     13.65 o 
   5  10  15     3700.69     3786.32     79.61 o 
   6  10  15      181.93      208.84     21.34 o 
   7  10  15     1552.33     1535.05     52.16 o 
   8  10  15       78.12       60.13     20.26 o 
   1  11  15     1311.20     1245.81     43.66 o 
   2  11  15        0.15      -13.89     13.89 o 
   3  11  15      311.22      317.82     25.79 o 
   4  11  15       12.28      -10.72     13.80 o 
   5  11  15        6.65      -11.26     14.12 o 
   6  11  15       82.01       41.19     16.89 o 
   0  12  15      102.26       61.06     29.97 o 
   1  12  15     3657.82     3773.42     85.65 o 
   2  12  15      177.20      171.57     23.30 o 
   0   0  16     6136.59     6021.66    158.31 o 
   1   0  16      595.21      600.04     26.94 o 
   2   0  16        6.69       -8.31     12.00 o 
   3   0  16     6621.63     6645.60    131.29 o 
   4   0  16     2201.36     2194.23     57.42 o 
   5   0  16      237.58      241.91     24.30 o 
   6   0  16     6278.69     6331.07    140.14 o 
   7   0  16    14594.31    14646.28    317.02 o 
   8   0  16     2596.85     2633.55     82.26 o 
   9   0  16     3673.98     4080.24    183.48 o 
  10   0  16      924.85      791.22     50.05 o 
  11   0  16      983.78      924.34     58.38 o 
  12   0  16     5635.99     6020.06    176.39 o 
   1   1  16      836.15      858.45     23.81 o 
   2   1  16     1598.65     1611.30     35.43 o 
   3   1  16      631.77      583.72     22.67 o 
   4   1  16      236.29      267.01     15.93 o 
   5   1  16       46.67       40.28     12.04 o 
   6   1  16       11.25      -10.23     10.23 o 
   7   1  16      769.57      797.17     30.00 o 
   8   1  16      146.72      153.89     16.88 o 
   9   1  16      799.89      757.66     32.04 o 
  10   1  16       23.20       16.46     13.24 o 
  11   1  16       66.04       56.48     15.99 o 
  12   1  16      160.05      143.76     19.25 o 
   0   2  16    16441.03    16699.44    319.71 o 
   1   2  16     1727.34     1689.34     35.67 o 
   2   2  16     4621.14     4569.05     71.23 o 
   3   2  16    15994.61    15555.95    213.59 o 
   4   2  16     5561.34     5542.14     87.84 o 
   5   2  16     1596.57     1631.02     37.98 o 
   6   2  16    10930.69    10786.51    171.43 o 
   7   2  16     9022.15     9075.50    148.73 o 
   8   2  16      658.75      652.01     37.40 o 
   9   2  16     2151.52     1984.13     50.09 o 
  10   2  16     2505.21     2542.00     74.81 o 
  11   2  16      737.48      736.31     33.73 o 
  12   2  16     1584.94     1510.81     56.49 o 
   1   3  16     4702.64     4577.91     71.78 o 
   2   3  16      279.87      240.49     15.23 o 
   3   3  16       19.43       -1.19     10.61 o 
   4   3  16     2774.29     2705.70     57.34 o 
   5   3  16      571.26      559.90     25.92 o 
   6   3  16       92.84       78.69     15.89 o 
   7   3  16     6948.24     7041.65    128.67 o 
   8   3  16      783.08      819.36     35.45 o 
   9   3  16      731.63      685.78     33.44 o 
  10   3  16      135.16       93.78     17.61 o 
  11   3  16      270.11      253.38     23.63 o 
  12   3  16       61.65       67.78     18.86 o 
   0   4  16    13189.36    13431.44    289.29 o 
   1   4  16     2703.36     2619.80     49.86 o 
   2   4  16     1275.61     1279.96     32.89 o 
   3   4  16    13100.50    12749.50    186.25 o 
   4   4  16      831.70      861.69     36.47 o 
   5   4  16     1597.67     1642.71     42.62 o 
   6   4  16     2719.10     2703.20     64.94 o 
   7   4  16     2820.36     2766.68     65.15 o 
   8   4  16     1692.80     1692.48     49.60 o 
   9   4  16     4225.94     4345.48     91.49 o 
  10   4  16     1367.47     1369.15     47.23 o 
  11   4  16     2679.49     2779.48     69.73 o 
  12   4  16     5437.47     5633.07    114.63 o 
   1   5  16     8600.39     8433.92    136.97 o 
   2   5  16     1955.58     1897.56     43.20 o 
   3   5  16      837.53      791.78     30.16 o 
   4   5  16     1016.58     1058.01     35.13 o 
   5   5  16      116.86      134.10     16.44 o 
   6   5  16        0.17      -11.07     11.07 o 
   7   5  16     7433.54     7586.89    137.90 o 
   8   5  16     1015.39      933.49     39.00 o 
   9   5  16      344.88      369.31     26.31 o 
  10   5  16     1447.11     1447.56     49.33 o 
  11   5  16     2343.55     2395.84     64.20 o 
   0   6  16     3367.03     3561.38     99.27 o 
   1   6  16      285.16      266.10     19.27 o 
   2   6  16      360.38      363.10     20.46 o 
   3   6  16     6947.07     6956.10    125.26 o 
   4   6  16     1790.83     1803.03     49.14 o 
   5   6  16     2922.35     3078.26     69.05 o 
   6   6  16     1865.10     1877.96     50.78 o 
   7   6  16      511.20      479.35     30.76 o 
   8   6  16       22.85       14.29     15.36 o 
   9   6  16     3465.07     3638.32     82.77 o 
  10   6  16      779.42      789.64     50.53 o 
   1   7  16     4703.29     4563.53     85.55 o 
   2   7  16     6096.03     5990.28    105.64 o 
   3   7  16      128.07       92.94     14.37 o 
   4   7  16     4583.01     4578.49     87.29 o 
   5   7  16      932.03      935.81     38.15 o 
   6   7  16      279.03      279.68     23.24 o 
   7   7  16     5717.08     5543.82    116.71 o 
   8   7  16     3069.05     3267.87     81.27 o 
   9   7  16       36.27       63.00     19.48 o 
  10   7  16     2233.83     2439.51     65.92 o 
   0   8  16     1124.84     1049.09     52.00 o 
   1   8  16     3183.95     3218.99     67.73 o 
   2   8  16      528.99      515.31     27.17 o 
   3   8  16     5428.50     5375.29    104.77 o 
   4   8  16      404.68      328.33     26.23 o 
   5   8  16     2724.44     2815.76     67.48 o 
   6   8  16     2138.33     2198.15     58.51 o 
   7   8  16      156.57      154.07     22.65 o 
   8   8  16      808.52      817.24     41.54 o 
   9   8  16     2207.74     2390.79     68.95 o 
   1   9  16     3995.69     3950.98     79.82 o 
   2   9  16     4797.95     4809.02     98.09 o 
   3   9  16     2101.93     2253.08     59.64 o 
   4   9  16     5357.64     5332.29    100.88 o 
   5   9  16     2132.77     2043.21     56.67 o 
   6   9  16      259.92      285.98     25.05 o 
   7   9  16     3756.41     3761.41     91.05 o 
   0  10  16      185.56      192.43     29.24 o 
   1  10  16      517.91      501.07     28.19 o 
   2  10  16        8.29       -1.44     14.85 o 
   3  10  16       68.68       54.08     16.64 o 
   4  10  16       44.01       46.03     16.22 o 
   5  10  16      414.76      387.24     26.83 o 
   6  10  16      624.80      687.08     36.23 o 
   1  11  16     2468.04     2471.96     70.70 o 
   2  11  16     2348.43     2334.73     62.90 o 
   3  11  16      267.47      201.72     23.37 o 
   1   1  17     4330.07     4401.51     72.87 o 
   2   1  17    17459.22    17522.89    247.69 o 
   3   1  17     3129.21     3261.36     58.56 o 
   4   1  17    11611.18    11680.76    166.45 o 
   5   1  17     4574.35     4525.47     80.57 o 
   6   1  17      157.74      136.93     15.80 o 
   7   1  17     1337.20     1324.89     39.79 o 
   8   1  17    11268.36    11372.04    182.75 o 
   9   1  17      793.82      833.38     34.32 o 
  10   1  17     6620.52     6845.83    128.35 o 
  11   1  17       75.31       69.58     18.80 o 
   0   2  17      256.65      221.44     21.70 o 
   1   2  17       23.11        6.96      9.74 o 
   2   2  17     1105.45      999.95     30.88 o 
   3   2  17      487.74      525.00     22.76 o 
   4   2  17        0.82      -10.78     10.78 o 
   5   2  17     1295.34     1316.41     41.49 o 
   6   2  17     1024.84      963.23     37.53 o 
   7   2  17      327.52      289.98     22.61 o 
   8   2  17      304.16      278.84     23.29 o 
   9   2  17      905.66      907.26     36.39 o 
  10   2  17        9.81      -13.18     13.18 o 
  11   2  17      284.58      312.35     24.12 o 
   1   3  17        4.33       -9.85      9.85 o 
   2   3  17    12154.07    11961.89    176.17 o 
   3   3  17      171.67      171.90     17.10 o 
   4   3  17     5287.80     5310.05     95.40 o 
   5   3  17     1769.22     1875.11     50.34 o 
   6   3  17       10.84       27.43     13.92 o 
   7   3  17      569.55      555.77     32.81 o 
   8   3  17     7444.20     7797.66    142.51 o 
   9   3  17       27.57       20.87     15.49 o 
  10   3  17     4616.39     4732.85     98.89 o 
  11   3  17      476.69      486.99     31.31 o 
   0   4  17     2955.36     2990.14     86.60 o 
   1   4  17     1320.82     1200.06     36.49 o 
   2   4  17     1513.75     1367.01     34.61 o 
   3   4  17      842.41      840.12     34.10 o 
   4   4  17     1074.35     1024.87     37.71 o 
   5   4  17      814.01      772.50     31.75 o 
   6   4  17     4587.05     4631.53     93.83 o 
   7   4  17        4.48        4.85     13.98 o 
   8   4  17      383.80      399.71     27.49 o 
   9   4  17     1271.18     1203.61     45.95 o 
  10   4  17     1138.01     1127.42     45.62 o 
   1   5  17        1.55       -0.29     11.26 o 
   2   5  17    11362.47    11066.73    174.37 o 
   3   5  17      203.97      187.30     17.89 o 
   4   5  17     5893.28     6000.95    112.51 o 
   5   5  17     2300.10     2189.34     52.64 o 
   6   5  17       31.77        2.29     12.82 o 
   7   5  17      247.28      220.40     22.17 o 
   8   5  17     5444.47     5678.94    112.79 o 
   9   5  17      293.15      263.75     24.98 o 
  10   5  17     3566.45     3637.75     84.05 o 
   0   6  17     8943.07     8772.07    203.73 o 
   1   6  17      440.92      406.40     23.56 o 
   2   6  17     1395.06     1492.02     44.03 o 
   3   6  17        1.86       -0.93     13.96 o 
   4   6  17     2208.72     2179.11     55.98 o 
   5   6  17      121.37      128.85     18.19 o 
   6   6  17     9948.64    10052.51    185.98 o 
   7   6  17        0.87       -9.71     15.32 o 
   8   6  17     2168.70     2340.88     66.38 o 
   9   6  17     2586.29     2733.75     69.65 o 
   1   7  17        1.13      -11.39     11.39 o 
   2   7  17     2187.17     2282.46     57.50 o 
   3   7  17      414.59      454.36     29.28 o 
   4   7  17     4639.77     4827.99     97.40 o 
   5   7  17      110.26       97.77     18.38 o 
   6   7  17        2.83      -14.63     14.63 o 
   7   7  17        0.84       -9.67     15.04 o 
   8   7  17     2971.10     3050.49     79.15 o 
   0   8  17     3848.31     3948.03    112.10 o 
   1   8  17     1990.91     2009.42     51.05 o 
   2   8  17     4011.38     4071.64     86.72 o 
   3   8  17      913.41      879.27     38.30 o 
   4   8  17     1867.97     1913.22     54.10 o 
   5   8  17      396.75      386.67     27.10 o 
   6   8  17     5259.21     5448.65    117.31 o 
   7   8  17       37.18       18.58     18.16 o 
   1   9  17       40.27       32.82     14.73 o 
   2   9  17     1325.51     1348.10     46.80 o 
   3   9  17      802.98      808.63     37.69 o 
   4   9  17     1003.74     1009.95     45.11 o 
   5   9  17      354.58      368.17     27.55 o 
   6   9  17        1.22        8.67     16.54 o 
   0  10  17     9915.65     9905.99    234.44 o 
   1  10  17     1000.31      979.35     42.42 o 
   2  10  17     1749.98     1785.80     55.41 o 
   3  10  17      410.90      378.70     28.60 o 
   0   0  18    23252.07    23677.88    630.14 o 
   1   0  18     3114.95     3143.18     81.83 o 
   2   0  18     2505.27     2514.28     81.89 o 
   3   0  18     1484.37     1553.34     52.35 o 
   4   0  18     6268.41     6543.16    160.45 o 
   5   0  18      172.56      220.09     27.12 o 
   6   0  18    16263.17    16589.13    479.68 o 
   7   0  18      132.07      156.54     28.47 o 
   8   0  18     3388.17     3410.28    113.72 o 
   9   0  18     2145.96     2346.06     90.82 o 
  10   0  18     8652.63     8921.98    240.43 o 
   1   1  18       38.87        2.44     11.58 o 
   2   1  18       42.41       46.70     11.51 o 
   3   1  18      994.58      986.88     32.42 o 
   4   1  18        0.53       -4.16     12.12 o 
   5   1  18       14.87       -0.38     12.97 o 
   6   1  18       24.92      -14.61     14.61 o 
   7   1  18        1.38        1.22     13.36 o 
   8   1  18        6.34       -9.43     13.98 o 
   9   1  18       11.58      -13.76     13.76 o 
  10   1  18        4.57       -1.70     16.36 o 
   0   2  18    14851.99    14801.27    316.99 o 
   1   2  18     2836.57     2833.43     59.75 o 
   2   2  18     3568.77     3579.05     64.22 o 
   3   2  18     2009.61     2081.06     49.38 o 
   4   2  18     1484.09     1485.33     41.01 o 
   5   2  18      755.09      755.38     40.04 o 
   6   2  18     9782.97     9821.26    170.73 o 
   7   2  18      640.35      693.32     33.80 o 
   8   2  18     6601.43     6903.02    129.91 o 
   9   2  18     1180.62     1146.47     44.68 o 
  10   2  18     2127.31     2158.57     75.62 o 
   1   3  18      310.28      315.00     20.73 o 
   2   3  18     1742.96     1763.77     44.38 o 
   3   3  18       11.81       -9.60     10.43 o 
   4   3  18     1809.11     1819.69     46.45 o 
   5   3  18      967.37      964.91     42.45 o 
   6   3  18      442.13      412.27     27.31 o 
   7   3  18      895.71      958.83     40.29 o 
   8   3  18      881.72      911.39     39.84 o 
   9   3  18      885.70      905.49     40.21 o 
  10   3  18      978.51     1040.29     44.13 o 
   0   4  18    10013.00     9705.01    245.76 o 
   1   4  18     1122.64     1052.73     38.48 o 
   2   4  18     1126.30     1155.65     38.88 o 
   3   4  18       97.64       91.30     16.15 o 
   4   4  18     1241.83     1179.17     46.91 o 
   5   4  18      232.08      223.63     21.24 o 
   6   4  18     9099.87     9277.89    164.27 o 
   7   4  18        4.62       -1.42     14.70 o 
   8   4  18     2615.04     2766.57     68.81 o 
   9   4  18      470.49      479.21     30.79 o 
   1   5  18     2076.19     2016.30     52.04 o 
   2   5  18     3315.47     3174.70     75.03 o 
   3   5  18      278.06      255.12     23.21 o 
   4   5  18     4445.26     4575.88     92.46 o 
   5   5  18      516.93      539.78     32.63 o 
   6   5  18        0.53      -15.48     15.48 o 
   7   5  18       11.56       -7.51     15.03 o 
   8   5  18     4079.44     4146.88     90.93 o 
   0   6  18     4980.06     4789.62    127.22 o 
   1   6  18      109.61       79.85     15.48 o 
   2   6  18     1782.61     1788.65     63.00 o 
   3   6  18        2.87       -0.42     15.23 o 
   4   6  18     2692.72     2674.94     64.73 o 
   5   6  18     1360.30     1428.27     50.77 o 
   6   6  18     7062.75     7323.97    145.72 o 
   7   6  18      269.99      227.79     25.66 o 
   8   6  18      436.47      438.86     32.44 o 
   1   7  18      766.92      741.79     32.74 o 
   2   7  18     2502.21     2471.37     61.92 o 
   3   7  18        9.27       -6.98     15.48 o 
   4   7  18     7517.14     7421.96    145.86 o 
   5   7  18     1896.91     2075.70     57.27 o 
   6   7  18      355.11      363.31     29.66 o 
   7   7  18        0.69      -14.49     16.64 o 
   0   8  18     3546.35     3441.89    103.37 o 
   1   8  18     1148.65     1058.36     43.02 o 
   2   8  18      526.77      491.74     30.20 o 
   3   8  18      149.46      158.04     22.54 o 
   4   8  18      607.59      640.21     36.55 o 
   5   8  18        0.88       -6.36     15.63 o 
   1   9  18      597.69      665.00     35.40 o 
   2   9  18     6289.77     6368.06    123.68 o 
   3   9  18     1438.52     1520.80     54.55 o 
   1   1  19     2551.98     2591.96     57.04 o 
   2   1  19     3937.74     4048.34     86.65 o 
   3   1  19      920.84      866.50     34.33 o 
   4   1  19     2392.80     2363.48     62.15 o 
   5   1  19     1261.46     1285.38     46.39 o 
   6   1  19      678.64      595.15     33.31 o 
   7   1  19     4871.11     5069.48    108.63 o 
   8   1  19     4508.90     4780.99    104.85 o 
   9   1  19       51.19       45.03     19.99 o 
   0   2  19      668.38      629.95     44.54 o 
   1   2  19       27.48       14.22     12.43 o 
   2   2  19      184.07      185.17     18.15 o 
   3   2  19     1960.06     2051.41     53.14 o 
   4   2  19      234.50      234.40     29.40 o 
   5   2  19      552.04      535.27     29.84 o 
   6   2  19     1657.17     1725.59     50.70 o 
   7   2  19        6.46       -8.76     15.78 o 
   8   2  19      478.71      465.39     31.65 o 
   1   3  19     3303.96     3423.30     77.06 o 
   2   3  19     5907.47     5870.83    109.04 o 
   3   3  19      160.16      156.68     18.86 o 
   4   3  19     2194.20     2142.63     56.24 o 
   5   3  19     1325.13     1328.20     45.81 o 
   6   3  19      207.18      168.11     21.40 o 
   7   3  19     4945.41     5093.37    104.02 o 
   8   3  19     5572.42     5881.16    117.05 o 
   0   4  19     2323.73     2368.74     92.27 o 
   1   4  19      159.04      133.13     18.54 o 
   2   4  19      963.43     1087.03     43.70 o 
   3   4  19     5830.12     5964.65    119.98 o 
   4   4  19     1639.77     1609.85     52.30 o 
   5   4  19     2444.56     2545.89     67.69 o 
   6   4  19     1346.91     1440.37     49.84 o 
   7   4  19      155.37      150.53     22.87 o 
   1   5  19     5038.11     5029.46     98.67 o 
   2   5  19     2344.70     2365.85     63.28 o 
   3   5  19      131.07       77.42     19.06 o 
   4   5  19     5031.21     5243.20    110.45 o 
   5   5  19     1491.32     1479.76     55.09 o 
   6   5  19      735.05      820.30     41.39 o 
   7   5  19     4039.35     4205.49     97.71 o 
   0   6  19     1966.91     1815.10     68.47 o 
   1   6  19      225.82      242.28     22.30 o 
   2   6  19     2054.87     2006.56     58.58 o 
   3   6  19     5336.15     5658.09    117.34 o 
   4   6  19      331.29      297.81     26.76 o 
   5   6  19     2122.79     2326.61     66.58 o 
   6   6  19     4020.58     4280.40     99.21 o 
   1   7  19     2147.69     2356.36     61.34 o 
   2   7  19     2654.92     2703.36     71.02 o 
   3   7  19      246.47      229.78     24.96 o 
   4   7  19     1386.70     1369.79     51.52 o 
   0   8  19     1490.37     1467.59     65.93 o 
   1   8  19       63.13       49.22     17.70 o 
   0   0  20     6397.76     6707.14    261.98 o 
   1   0  20     4931.94     5097.54    149.21 o 
   2   0  20      435.96      395.72     57.24 o 
   3   0  20     9696.31    10058.76    264.12 o 
   4   0  20        1.04       16.75     22.54 o 
   5   0  20     9221.44     9991.31    600.10 o 
   6   0  20      908.36     1166.24     78.00 o 
   7   0  20       58.75        5.60     28.04 o 
   1   1  20        1.38      -14.49     14.49 o 
   2   1  20        2.05        8.13     16.09 o 
   3   1  20       86.59       52.93     21.51 o 
   4   1  20        3.64      -10.14     15.31 o 
   5   1  20      766.71      763.80     38.37 o 
   6   1  20     1274.10     1458.21     51.89 o 
   7   1  20        2.66       16.33     17.71 o 
   0   2  20     2560.23     2549.57    123.43 o 
   1   2  20     5863.98     6033.24    118.64 o 
   2   2  20       24.57       26.31     15.54 o 
   3   2  20    11325.47    11673.45    225.50 o 
   4   2  20      788.04      756.62     37.98 o 
   5   2  20     2485.57     2518.50     67.80 o 
   6   2  20      479.22      410.76     34.95 o 
   1   3  20      143.61      107.72     18.85 o 
   2   3  20       97.15       98.77     18.89 o 
   3   3  20      120.10       94.75     19.65 o 
   4   3  20       91.41       74.37     20.03 o 
   5   3  20     1522.04     1660.55     50.95 o 
   6   3  20       73.52       72.34     18.75 o 
   0   4  20     1593.25     1566.80     70.21 o 
   1   4  20     1278.05     1303.63     45.83 o 
   2   4  20        1.88       -5.51     15.04 o 
   3   4  20     3734.44     4018.57     90.77 o 
   4   4  20     1297.60     1363.50     56.21 o 
   5   4  20     2982.43     3168.43     79.64 o 
   1   5  20     1104.34     1089.45     57.47 o 
   2   5  20       31.85       39.55     17.38 o 
   3   5  20      269.29      294.53     26.44 o 
   4   5  20      321.77      331.22     29.92 o 
   0   6  20      178.24      117.02     28.15 o 
   1   6  20     1040.61     1112.44     56.20 o 
   2   6  20       42.60       52.47     19.45 o 
   1   1  21     6397.26     6601.93    138.55 o 
   2   1  21      138.60      125.25     25.19 o 
   3   1  21      505.60      556.43     42.78 o 
   4   1  21     1762.60     2036.95     70.46 o 
   0   2  21      467.91      469.76     48.93 o 
   1   2  21       27.84      -10.37     18.01 o 
   2   2  21       42.77       23.18     21.36 o 
   3   2  21     1262.02     1393.37     59.08 o 
   1   3  21     6883.50     7279.66    151.56 o 
   2   3  21       39.83       25.86     18.52 o 
                                                 
